# Supplementary material for: Genome-wide identification and characterization of the MsTIFY gene family in Malus sieversii and their response to abiotic stresses
Source: Front Plant Sci. 2026 Jun 15;17:1830560. doi: 10.3389/fpls.2026.1830560 (PMC13311054; doi:10.3389/fpls.2026.1830560)
Supplement: Supplementary file 1 [file Table1.xlsx]

## Sheet: Sheet1
Gene ID	Gene name	CDS/bp	Size/aa	Molecular weight	pI	GRAVY
Msi_09A014750	MsZML1	1551	517	55680.2	7.67	-0.595
Msi_09B013390	MsZML2	1551	517	55700.2	7.67	-0.597
Msi_05A004600	MsZML3	882	294	31408	5.23	-0.617
Msi_05B004790	MsZML4	882	294	31394	5.22	-0.617
Msi_10A004860	MsZML5	879	293	31431.1	5.52	-0.651
Msi_10B004830	MsZML6	882	294	31488.1	5.52	-0.65
Msi_08A018300	MsZML7	1281	427	46262.1	4.9	-0.725
Msi_15A035400	MsZML8	1065	355	38421.6	4.83	-0.688
Msi_15B035710	MsZML9	1065	355	38368.5	4.78	-0.668
Msi_08A018290	MsZML10	618	206	22506.6	5	-0.773
Msi_15A035390	MsZML11	918	306	33369.9	5.53	-0.708
Msi_15B035690	MsZML12	918	306	33338.9	5.53	-0.701
Msi_15B035700	MsZML13	918	306	33338.9	5.53	-0.701
Msi_16A018190	MsPPD1	1095	365	40248.8	7.64	-0.817
Msi_16B017510	MsPPD2	1095	365	40077.6	7.64	-0.798
Msi_13A017180	MsPPD3	1125	375	41595.4	7.09	-0.769
Msi_13B014430	MsPPD4	1119	373	41399.3	7.67	-0.75
Msi_08A012650	MsTIFY1	1338	446	47036	9.08	-0.722
Msi_08B011610	MsTIFY2	1338	446	47135.2	9.23	-0.731
Msi_08B011600	MsTIFY3	1059	353	37774.1	9.15	-0.708
Msi_15A010430	MsTIFY4	1335	445	47130.2	9.27	-0.755
Msi_15B010270	MsTIFY5	1335	445	47130.2	9.27	-0.755
Msi_09A016510	MsJAZ1	612	204	22102.1	9.43	-0.481
Msi_09B015050	MsJAZ2	612	204	22102.1	9.43	-0.481
Msi_17A025720	MsJAZ3	2751	917	102152	6.93	-0.357
Msi_17A015410	MsJAZ4	639	213	23252.3	9.38	-0.489
Msi_17B014520	MsJAZ5	639	213	23261.3	9.38	-0.487
Msi_02A007890	MsJAZ6	840	280	30286.1	9.26	-0.638
Msi_15A020060	MsJAZ7	834	278	30388.3	9	-0.685
Msi_15B020190	MsJAZ8	834	278	30450.4	9	-0.682
Msi_13A001750	MsJAZ9	1146	382	40564.3	9.15	-0.51
Msi_13B001730	MsJAZ10	1146	382	40564.3	9.15	-0.51
Msi_16A001840	MsJAZ11	1131	377	40468.2	9.34	-0.602
Msi_16B001800	MsJAZ12	1125	375	40290.9	9.36	-0.617
Msi_14A022140	MsJAZ13	1131	377	39580.6	9.4	-0.258
Msi_14B021620	MsJAZ14	1131	377	39399.3	9.19	-0.23
Msi_06A021280	MsJAZ15	1185	395	41471.3	9.11	-0.303
Msi_06B020800	MsJAZ16	1185	395	41470.4	9.32	-0.304
Msi_09A012680	MsJAZ17	330	110	12135.7	10.11	-0.48
Msi_09B011330	MsJAZ18	330	110	12105.8	10.42	-0.516
Msi_17A012040	MsJAZ19	327	109	12221.9	8.89	-0.442
Msi_17B011150	MsJAZ20	327	109	12206.9	8.89	-0.375
Msi_05A026330	MsJAZ21	648	216	24264.5	8.24	-0.645
Msi_05B026530	MsJAZ22	648	216	24264.5	8.24	-0.645
Msi_10A023420	MsJAZ23	699	233	26447.8	6.23	-0.655
Msi_10B022200	MsJAZ24	699	233	26533.9	5.99	-0.667
Msi_16A011460	MsJAZ25	600	200	22027.9	9.3	-0.479
Msi_16B010940	MsJAZ26	543	181	19614	7.03	-0.375
Msi_13A010770	MsJAZ27	537	179	19475.1	6.96	-0.234
Msi_13A010760	MsJAZ28	402	134	14697.7	9.21	-0.216
Msi_13B008870	MsJAZ29	627	209	23069.2	9.32	-0.367
Msi_13A018770	MsJAZ30	576	192	20855.3	4.52	-0.264
Msi_15A039430	MsJAZ31	675	225	25228.5	9.2	-0.77
Msi_15B038830	MsJAZ32	675	225	25215.4	9.08	-0.756
Msi_02A008780	MsJAZ33	630	210	22599.5	5.96	-0.515
Msi_15A020450	MsJAZ34	618	206	21996.6	6.61	-0.595
Msi_15B020570	MsJAZ35	618	206	21996.6	6.61	-0.595
