# Supplementary material for: Genome-wide identification and characterization of the MsTIFY gene family in Malus sieversii and their response to abiotic stresses
Source: Front Plant Sci. 2026 Jun 15;17:1830560. doi: 10.3389/fpls.2026.1830560 (PMC13311054; doi:10.3389/fpls.2026.1830560)
Supplement: Supplementary file 2 [file Table2.xlsx]

## Sheet: Sheet1
Gene ID	Gene name	Alpha helix	Extended strand	Beta turn	Random coil	nucl
Msi_09A014750	MsZML1	0.2186	0.2205	0.0754	0.4855	13
Msi_09B013390	MsZML2	0.2147	0.2224	0.0774	0.4855	13
Msi_05A004600	MsZML3	0.1701	0.1497	0.051	0.6293	10
Msi_05B004790	MsZML4	0.1973	0.1293	0.0408	0.6327	10
Msi_10A004860	MsZML5	0.2116	0.1195	0.058	0.6109	10
Msi_10B004830	MsZML6	0.1939	0.1156	0.0578	0.6327	10
Msi_08A018300	MsZML7	0.2436	0.1007	0.0398	0.6159	2
Msi_15A035400	MsZML8	0.2254	0.1042	0.0394	0.631	11
Msi_15B035710	MsZML9	0.2141	0.0986	0.0338	0.6535	12
Msi_08A018290	MsZML10	0.165	0.1553	0.0485	0.6311	12
Msi_15A035390	MsZML11	0.1961	0.134	0.0556	0.6144	13
Msi_15B035690	MsZML12	0.183	0.1373	0.0523	0.6275	12
Msi_15B035700	MsZML13	0.183	0.1373	0.0523	0.6275	12
Msi_02A008780	MsJAZ33	0.2524	0.081	0.0381	0.6286	0
Msi_15A020450	MsJAZ34	0.2524	0.0874	0.0194	0.6408	8
Msi_15B020570	MsJAZ35	0.2524	0.0874	0.0194	0.6408	8
Msi_16A018190	MsPPD1	0.2493	0.0658	0.0329	0.6521	7
Msi_16B017510	MsPPD2	0.2658	0.0795	0.0329	0.6219	6
Msi_13A017180	MsPPD3	0.248	0.0827	0.0267	0.6427	8
Msi_13B014430	MsPPD4	0.2601	0.0777	0.0322	0.63	7
Msi_15A039430	MsJAZ31	0.2222	0.1467	0.0489	0.5822	7.5
Msi_15B038830	MsJAZ32	0.2044	0.16	0.0489	0.5867	7.5
Msi_08A012650	MsTIFY1	0.1278	0.1099	0.0336	0.7287	13
Msi_08B011610	MsTIFY2	0.1143	0.1121	0.0381	0.7354	13
Msi_08B011600	MsTIFY3	0.1275	0.1416	0.0255	0.7054	13
Msi_15A010430	MsTIFY4	0.1326	0.1326	0.0337	0.7011	14
Msi_15B010270	MsTIFY5	0.1326	0.1326	0.0337	0.7011	14
Msi_16A011460	MsJAZ25	0.22	0.085	0.035	0.66	12
Msi_16B010940	MsJAZ26	0.3094	0.116	0.0331	0.5414	9
Msi_13A010770	MsJAZ27	0.3687	0.1173	0.0391	0.4749	7
Msi_13A010760	MsJAZ28	0.2463	0.1493	0.0373	0.5672	2
Msi_13B008870	MsJAZ29	0.3158	0.1005	0.0383	0.5455	7
Msi_13A018770	MsJAZ30	0.401	0.1979	0.0938	0.3073	3
Msi_09A012680	MsJAZ17	0.3273	0.1091	0.0364	0.5273	9.5
Msi_09B011330	MsJAZ18	0.2636	0.1273	0.0545	0.5545	8.5
Msi_17A012040	MsJAZ19	0.3028	0.1009	0.0367	0.5596	9
Msi_17B011150	MsJAZ20	0.2569	0.1284	0.0367	0.578	7.5
Msi_05A026330	MsJAZ21	0.3333	0.1528	0.0509	0.463	11
Msi_05B026530	MsJAZ22	0.3333	0.1528	0.0509	0.463	11
Msi_10A023420	MsJAZ23	0.2876	0.1416	0.0343	0.5365	11.5
Msi_10B022200	MsJAZ24	0.309	0.1245	0.0343	0.5322	11
Msi_13A001750	MsJAZ9	0.1361	0.1309	0.0262	0.7068	11
Msi_13B001730	MsJAZ10	0.1361	0.1309	0.0262	0.7068	11
Msi_16A001840	MsJAZ11	0.1353	0.1167	0.0239	0.7241	13
Msi_16B001800	MsJAZ12	0.112	0.128	0.0213	0.7387	11
Msi_14A022140	MsJAZ13	0.1034	0.1432	0.0345	0.7188	10
Msi_14B021620	MsJAZ14	0.1326	0.1273	0.0292	0.7109	10
Msi_06A021280	MsJAZ15	0.0987	0.119	0.0253	0.757	12
Msi_06B020800	MsJAZ16	0.0987	0.1392	0.0177	0.7443	12
Msi_09A016510	MsJAZ1	0.2402	0.1029	0.0392	0.6176	0
Msi_09B015050	MsJAZ2	0.2402	0.1029	0.0392	0.6176	0
Msi_17A025720	MsJAZ3	0.3348	0.1352	0.0502	0.4798	2.5
Msi_17A015410	MsJAZ4	0.2347	0.0657	0.0376	0.662	0
Msi_17B014520	MsJAZ5	0.2441	0.0892	0.0423	0.6244	0
Msi_02A007890	MsJAZ6	0.1679	0.0964	0.025	0.7107	10.5
Msi_15A020060	MsJAZ7	0.1547	0.0935	0.0252	0.7266	10.5
Msi_15B020190	MsJAZ8	0.1295	0.0899	0.0252	0.7554	10.5
