# Supplementary material for: Genome-wide identification and characterization of the MsTIFY gene family in Malus sieversii and their response to abiotic stresses
Source: Front Plant Sci. 2026 Jun 15;17:1830560. doi: 10.3389/fpls.2026.1830560 (PMC13311054; doi:10.3389/fpls.2026.1830560)
Supplement: Supplementary file 3 [file Table3.xlsx]

## Sheet: Sheet1
gene id	gene name	gene id	gene name
Msi_10A004860	MsZML5	Msi_10B004830	MsZML6
Msi_10A023420	MsJAZ23	Msi_10B022200	MsJAZ24
Msi_10A004860	MsZML5	Msi_05A004600	MsZML3
Msi_10A023420	MsJAZ23	Msi_05A026330	MsJAZ21
Msi_10A023420	MsJAZ23	Msi_05B026530	MsJAZ22
Msi_10A004860	MsZML5	Msi_05B004790	MsZML4
Msi_10B022200	MsJAZ24	Msi_05A026330	MsJAZ21
Msi_10B004830	MsZML6	Msi_05A004600	MsZML3
Msi_10B022200	MsJAZ24	Msi_05B026530	MsJAZ22
Msi_10B004830	MsZML6	Msi_05B004790	MsZML4
Msi_13A001750	MsJAZ9	Msi_13B001730	MsJAZ10
Msi_13A017180	MsPPD3	Msi_13B014430	MsPPD4
Msi_13A010760	MsJAZ28	Msi_13B008870	MsJAZ29
Msi_13A001750	MsJAZ9	Msi_14B021620	MsJAZ14
Msi_13A001750	MsJAZ9	Msi_16A001840	MsJAZ11
Msi_13A010760	MsJAZ28	Msi_16A011460	MsJAZ25
Msi_13A017180	MsPPD3	Msi_16A018190	MsPPD1
Msi_13A001750	MsJAZ9	Msi_16B001800	MsJAZ12
Msi_13A010760	MsJAZ28	Msi_16B010940	MsJAZ26
Msi_13A017180	MsPPD3	Msi_16B017510	MsPPD2
Msi_13B001730	MsJAZ10	Msi_16A001840	MsJAZ11
Msi_13B014430	MsPPD4	Msi_16A018190	MsPPD1
Msi_13B008870	MsJAZ29	Msi_16A011460	MsJAZ25
Msi_13B001730	MsJAZ10	Msi_16B001800	MsJAZ12
Msi_13B014430	MsPPD4	Msi_16B017510	MsPPD2
Msi_13B008870	MsJAZ29	Msi_16B010940	MsJAZ26
Msi_14A022140	MsJAZ13	Msi_14B021620	MsJAZ14
Msi_14A022140	MsJAZ13	Msi_06A021280	MsJAZ15
Msi_14A022140	MsJAZ13	Msi_06B020800	MsJAZ16
Msi_14B021620	MsJAZ14	Msi_06A021280	MsJAZ15
Msi_14B021620	MsJAZ14	Msi_06B020800	MsJAZ16
Msi_15A010430	MsTIFY4	Msi_15B010270	MsTIFY5
Msi_15A020060	MsJAZ7	Msi_15B020190	MsJAZ8
Msi_15A020450	MsJAZ34	Msi_15B020570	MsJAZ35
Msi_15A035390	MsZML11	Msi_15B035690	MsZML12
Msi_15A035400	MsZML8	Msi_15B035710	MsZML9
Msi_15A039430	MsJAZ31	Msi_15B038830	MsJAZ32
Msi_15A020060	MsJAZ7	Msi_02A007890	MsJAZ6
Msi_15A020450	MsJAZ34	Msi_02A008780	MsJAZ33
Msi_15A035390	MsZML11	Msi_08A018290	MsZML10
Msi_15A035400	MsZML8	Msi_08A018300	MsZML7
Msi_15A010430	MsTIFY4	Msi_08A012650	MsTIFY1
Msi_15A010430	MsTIFY4	Msi_08B011600	MsTIFY3
Msi_15B020190	MsJAZ8	Msi_02A007890	MsJAZ6
Msi_15B020570	MsJAZ35	Msi_02A008780	MsJAZ33
Msi_15B010270	MsTIFY5	Msi_08A012650	MsTIFY1
Msi_15B035690	MsZML12	Msi_08A018290	MsZML10
Msi_15B035710	MsZML9	Msi_08A018300	MsZML7
Msi_15B010270	MsTIFY5	Msi_08B011600	MsTIFY3
Msi_16A001840	MsJAZ11	Msi_16B001800	MsJAZ12
Msi_16A011460	MsJAZ25	Msi_16B010940	MsJAZ26
Msi_16A018190	MsPPD1	Msi_16B017510	MsPPD2
Msi_17A012040	MsJAZ19	Msi_17B011150	MsJAZ20
Msi_17A015410	MsJAZ4	Msi_17B014520	MsJAZ5
Msi_17A012040	MsJAZ19	Msi_09A012680	MsJAZ17
Msi_17A015410	MsJAZ4	Msi_09A016510	MsJAZ1
Msi_17A012040	MsJAZ19	Msi_09B011330	MsJAZ18
Msi_17A015410	MsJAZ4	Msi_09B015050	MsJAZ2
Msi_17B011150	MsJAZ20	Msi_09A012680	MsJAZ17
Msi_17B014520	MsJAZ5	Msi_09A016510	MsJAZ1
Msi_17B011150	MsJAZ20	Msi_09B011330	MsJAZ18
Msi_17B014520	MsJAZ5	Msi_09B015050	MsJAZ2
Msi_05A004600	MsZML3	Msi_05B004790	MsZML4
Msi_05A026330	MsJAZ21	Msi_05B026530	MsJAZ22
Msi_06A021280	MsJAZ15	Msi_06B020800	MsJAZ16
Msi_08A012650	MsTIFY1	Msi_08B011600	MsTIFY3
Msi_09A012680	MsJAZ17	Msi_09B011330	MsJAZ18
Msi_09A014750	MsZML1	Msi_09B013390	MsZML2
Msi_09A016510	MsJAZ1	Msi_09B015050	MsJAZ2
