# Supplementary material for: Genome-wide identification and characterization of the MsTIFY gene family in Malus sieversii and their response to abiotic stresses
Source: Front Plant Sci. 2026 Jun 15;17:1830560. doi: 10.3389/fpls.2026.1830560 (PMC13311054; doi:10.3389/fpls.2026.1830560)
Supplement: Supplementary file 4 [file Table4.xlsx]

## Sheet: Arabidopsis thaliana
Msi_09A014750		rna-NM_102753.4	Msi_10A023420	MsJAZ23
Msi_09B013390		rna-NM_102753.4	Msi_10B022200	MsJAZ24
Msi_05A004600		rna-NM_001334477.1	Msi_13A001750	MsJAZ9
Msi_05B004790		rna-NM_001334477.1	Msi_13B001730	MsJAZ10
Msi_10A004860		rna-NM_103746.3	Msi_14A022140	MsJAZ13
Msi_10B004830		rna-NM_103746.3	Msi_14B021620	MsJAZ14
Msi_08A018300		rna-NM_001332386.1	Msi_15A020060	MsJAZ7
Msi_15A035400		rna-NM_105904.4	Msi_15A020060	MsJAZ7
Msi_15B035710		rna-NM_001332386.1	Msi_15B020190	MsJAZ8
Msi_08A018290		rna-NM_105904.4	Msi_15B020190	MsJAZ8
Msi_15A035390		rna-NM_001334477.1	Msi_16A001840	MsJAZ11
Msi_15B035690		rna-NM_001334477.1	Msi_16B001800	MsJAZ12
Msi_15B035700		rna-NM_105904.4	Msi_17A015410	MsJAZ4
Msi_02A008780		rna-NM_105904.4	Msi_17B014520	MsJAZ5
Msi_15A020450		rna-NM_001332386.1	Msi_02A007890	MsJAZ6
Msi_15B020570		rna-NM_105904.4	Msi_02A007890	MsJAZ6
Msi_16A018190		rna-NM_102753.4	Msi_05A026330	MsJAZ21
Msi_16B017510		rna-NM_102753.4	Msi_05B026530	MsJAZ22
Msi_13A017180		rna-NM_103746.3	Msi_06A021280	MsJAZ15
Msi_13B014430		rna-NM_103746.3	Msi_06B020800	MsJAZ16
Msi_15A039430		rna-NM_105904.4	Msi_09A016510	MsJAZ1
Msi_15B038830		rna-NM_101599.3	Msi_09A016510	MsJAZ1
Msi_08A012650		rna-NM_104038.4	Msi_09A014750	MsZML1
Msi_08B011610		rna-NM_105904.4	Msi_09B015050	MsJAZ2
Msi_08B011600		rna-NM_101599.3	Msi_09B015050	MsJAZ2
Msi_15A010430		rna-NM_104038.4	Msi_09B013390	MsZML2
Msi_15B010270		rna-NM_001084603.2	Msi_17A025720	MsJAZ3
Msi_16A011460		rna-NM_112667.4	Msi_14A022140	MsJAZ13
Msi_16B010940		rna-NM_112667.4	Msi_14B021620	MsJAZ14
Msi_13A010770		rna-NM_114212.5	Msi_15A020450	MsJAZ34
Msi_13A010760		rna-NM_114212.5	Msi_15B020570	MsJAZ35
Msi_13B008870		rna-NM_114212.5	Msi_02A008780	MsJAZ33
Msi_13A018770		rna-NM_112667.4	Msi_06A021280	MsJAZ15
Msi_09A012680		rna-NM_112667.4	Msi_06B020800	MsJAZ16
Msi_09B011330		rna-NM_117555.4	Msi_13A017180	MsPPD3
Msi_17A012040		rna-NM_117555.4	Msi_13B014430	MsPPD4
Msi_17B011150		rna-NM_119409.4	Msi_15A010430	MsTIFY4
Msi_05A026330		rna-NM_001203892.1	Msi_15A035390	MsZML11
Msi_05B026530		rna-NM_119409.4	Msi_15B010270	MsTIFY5
Msi_10A023420		rna-NM_001203892.1	Msi_15B035690	MsZML12
Msi_10B022200		rna-NM_117555.4	Msi_16A018190	MsPPD1
Msi_13A001750		rna-NM_117555.4	Msi_16B017510	MsPPD2
Msi_13B001730		rna-NM_119409.4	Msi_08A012650	MsTIFY1
Msi_16A001840		rna-NM_001203892.1	Msi_08A018300	MsZML7
Msi_16B001800		rna-NM_119409.4	Msi_08B011600	MsTIFY3
Msi_14A022140		rna-NM_001343262.1	Msi_13A010760	MsJAZ28
Msi_14B021620		rna-NM_001343262.1	Msi_13B008870	MsJAZ29
Msi_06A021280		rna-NM_122098.5	Msi_15A020450	MsJAZ34
Msi_06B020800		rna-NM_122098.5	Msi_15B020570	MsJAZ35
Msi_09A016510		rna-NM_001343262.1	Msi_16A011460	MsJAZ25
Msi_09B015050		rna-NM_001343262.1	Msi_16B010940	MsJAZ26
Msi_17A025720		rna-NM_122098.5	Msi_02A008780	MsJAZ33

## Sheet: Juglans regia
rna-XM_018959192.2	Msi_15A020060	MsJAZ7
rna-XM_018959192.2	Msi_15B020190	MsJAZ8
rna-XM_018959192.2	Msi_17A015410	MsJAZ4
rna-XM_018959192.2	Msi_17B014520	MsJAZ5
rna-XM_018959192.2	Msi_02A007890	MsJAZ6
rna-XM_018959192.2	Msi_09A016510	MsJAZ1
rna-XM_018959192.2	Msi_09B015050	MsJAZ2
rna-XM_018954845.2	Msi_10A023420	MsJAZ23
rna-XM_018954845.2	Msi_10B022200	MsJAZ24
rna-XM_018954845.2	Msi_05A026330	MsJAZ21
rna-XM_018954845.2	Msi_05B026530	MsJAZ22
rna-XM_018964148.2	Msi_10A023420	MsJAZ23
rna-XM_018964148.2	Msi_10B022200	MsJAZ24
rna-XM_018964148.2	Msi_05A026330	MsJAZ21
rna-XM_018964148.2	Msi_05B026530	MsJAZ22
rna-XM_018985401.2	Msi_14A022140	MsJAZ13
rna-XM_018985401.2	Msi_14B021620	MsJAZ14
rna-XM_018985401.2	Msi_06A021280	MsJAZ15
rna-XM_018985401.2	Msi_06B020800	MsJAZ16
rna-XM_018963069.2	Msi_13A017180	MsPPD3
rna-XM_018963069.2	Msi_13B014430	MsPPD4
rna-XM_018979493.2	Msi_15A020060	MsJAZ7
rna-XM_018979493.2	Msi_15B020190	MsJAZ8
rna-XM_018963069.2	Msi_16A018190	MsPPD1
rna-XM_018963069.2	Msi_16B017510	MsPPD2
rna-XM_018979493.2	Msi_17A015410	MsJAZ4
rna-XM_018979493.2	Msi_17B014520	MsJAZ5
rna-XM_018979493.2	Msi_02A007890	MsJAZ6
rna-XM_018979493.2	Msi_09A016510	MsJAZ1
rna-XM_018979493.2	Msi_09B015050	MsJAZ2
rna-XM_018961996.2	Msi_15A035390	MsZIM11
rna-XM_018979217.2	Msi_15A010430	MsTIFY4
rna-XM_018961996.2	Msi_15B035690	MsZIM12
rna-XM_018979217.2	Msi_15B010270	MsTIFY5
rna-XM_018961996.2	Msi_08A018290	MsZIM10
rna-XM_018979217.2	Msi_08A012650	MsTIFY1
rna-XM_018979217.2	Msi_08B011600	MsTIFY3
rna-XM_018949913.2	Msi_15A020060	MsJAZ7
rna-XM_018949913.2	Msi_15B020190	MsJAZ8
rna-XM_018949913.2	Msi_17A015410	MsJAZ4
rna-XM_018949913.2	Msi_17B014520	MsJAZ5
rna-XM_018949913.2	Msi_02A007890	MsJAZ6
rna-XM_018949913.2	Msi_09A016510	MsJAZ1
rna-XM_018949913.2	Msi_09B015050	MsJAZ2
rna-XM_019003751.2	Msi_10A004860	MsZIM5
rna-XM_018990205.2	Msi_15A010430	MsTIFY4
rna-XM_019003751.2	Msi_15A035390	MsZIM11
rna-XM_018990205.2	Msi_15B010270	MsTIFY5
rna-XM_019003751.2	Msi_15B035690	MsZIM12
rna-XM_019003751.2	Msi_05A004600	MsZIM3
rna-XM_019003751.2	Msi_05B004790	MsZIM4
rna-XM_018990205.2	Msi_08A012650	MsTIFY1
rna-XM_019003751.2	Msi_08A018290	MsZIM10
rna-XM_018990205.2	Msi_08B011600	MsTIFY3
rna-XM_018983857.2	Msi_13A017180	MsPPD3
rna-XM_018983857.2	Msi_13B014430	MsPPD4
rna-XM_018983673.2	Msi_15A020060	MsJAZ7
rna-XM_018983673.2	Msi_15B020190	MsJAZ8
rna-XM_018983857.2	Msi_16A018190	MsPPD1
rna-XM_018983857.2	Msi_16B017510	MsPPD2
rna-XM_018983673.2	Msi_17A015410	MsJAZ4
rna-XM_018983673.2	Msi_17B014520	MsJAZ5
rna-XM_018983673.2	Msi_02A007890	MsJAZ6
rna-XM_018983673.2	Msi_09A016510	MsJAZ1
rna-XM_018983673.2	Msi_09B015050	MsJAZ2
rna-XM_018955691.2	Msi_10A004860	MsZIM5
rna-XM_018955691.2	Msi_10B004830	MsZIM6
rna-XM_018982321.2	Msi_13A001750	MsJAZ9
rna-XM_019003648.2	Msi_13A010760	MsJAZ28
rna-XM_018982321.2	Msi_13B001730	MsJAZ10
rna-XM_019003648.2	Msi_13B008870	MsJAZ29
rna-XM_018982321.2	Msi_16A001840	MsJAZ11
rna-XM_019003648.2	Msi_16A011460	MsJAZ25
rna-XM_018982321.2	Msi_16B001800	MsJAZ12
rna-XM_019003648.2	Msi_16B010940	MsJAZ26
rna-XM_018955691.2	Msi_05A004600	MsZIM3
rna-XM_018955691.2	Msi_05B004790	MsZIM4
rna-XM_018968101.2	Msi_14A022140	MsJAZ13
rna-XM_018968101.2	Msi_14B021620	MsJAZ14
rna-XM_018968101.2	Msi_06A021280	MsJAZ15
rna-XM_018968101.2	Msi_06B020800	MsJAZ16
rna-XM_035686480.1	Msi_10A004860	MsZIM5
rna-XM_035686480.1	Msi_10B004830	MsZIM6
rna-XM_018950911.2	Msi_13A010760	MsJAZ28
rna-XM_018971077.2	Msi_13A001750	MsJAZ9
rna-XM_018950911.2	Msi_13B008870	MsJAZ29
rna-XM_018971077.2	Msi_13B001730	MsJAZ10
rna-XM_018950911.2	Msi_16A011460	MsJAZ25
rna-XM_018971077.2	Msi_16A001840	MsJAZ11
rna-XM_018950911.2	Msi_16B010940	MsJAZ26
rna-XM_018971077.2	Msi_16B001800	MsJAZ12
rna-XM_035686480.1	Msi_05A004600	MsZIM3
rna-XM_035686480.1	Msi_05B004790	MsZIM4

## Sheet: Manihot esculenta
rna-Manes.03G042500.1	Msi_15A020060	MsJAZ7
rna-Manes.03G065500.2	Msi_15A010430	MsTIFY4
rna-Manes.03G055200.1	Msi_15A020060	MsJAZ7
rna-Manes.03G055200.1	Msi_15A020450	MsJAZ34
rna-Manes.03G042500.1	Msi_15A020450	MsJAZ34
rna-Manes.03G042500.1	Msi_15B020190	MsJAZ8
rna-Manes.03G065500.2	Msi_15B010270	MsTIFY5
rna-Manes.03G055200.1	Msi_15B020570	MsJAZ35
rna-Manes.03G042500.1	Msi_15B020570	MsJAZ35
rna-Manes.03G042500.1	Msi_17A015410	MsJAZ4
rna-Manes.03G042500.1	Msi_17B014520	MsJAZ5
rna-Manes.03G042500.1	Msi_02A007890	MsJAZ6
rna-Manes.03G055200.1	Msi_02A008780	MsJAZ33
rna-Manes.03G065500.2	Msi_08A012650	MsTIFY1
rna-Manes.03G065500.2	Msi_08B011600	MsTIFY3
rna-Manes.03G042500.1	Msi_09A016510	MsJAZ1
rna-Manes.03G042500.1	Msi_09B015050	MsJAZ2
rna-Manes.04G147900.1	Msi_15A020060	MsJAZ7
rna-Manes.04G147900.1	Msi_15B020190	MsJAZ8
rna-Manes.04G147900.1	Msi_17A015410	MsJAZ4
rna-Manes.04G147900.1	Msi_17B014520	MsJAZ5
rna-Manes.04G147900.1	Msi_02A007890	MsJAZ6
rna-Manes.04G147900.1	Msi_09A016510	MsJAZ1
rna-Manes.04G147900.1	Msi_09B015050	MsJAZ2
rna-Manes.05G081400.4	Msi_13A017180	MsPPD3
rna-Manes.05G081400.4	Msi_13B014430	MsPPD4
rna-Manes.05G189500.1	Msi_15A035390	MsZIM11
rna-Manes.05G189500.1	Msi_15B035690	MsZIM12
rna-Manes.05G081400.4	Msi_16A018190	MsPPD1
rna-Manes.05G081400.4	Msi_16B017510	MsPPD2
rna-Manes.05G189500.1	Msi_08A018290	MsZIM10
rna-Manes.06G004000.1	Msi_13A001750	MsJAZ9
rna-Manes.06G004000.1	Msi_13B001730	MsJAZ10
rna-Manes.06G004000.1	Msi_14A022140	MsJAZ13
rna-Manes.06G004000.1	Msi_14B021620	MsJAZ14
rna-Manes.06G004000.1	Msi_06A021280	MsJAZ15
rna-Manes.06G004000.1	Msi_06B020800	MsJAZ16
rna-Manes.07G041300.8	Msi_10A004860	MsZIM5
rna-Manes.07G041300.8	Msi_10B004830	MsZIM6
rna-Manes.07G041300.8	Msi_05A004600	MsZIM3
rna-Manes.07G041300.8	Msi_05B004790	MsZIM4
rna-Manes.08G102800.1	Msi_13A010760	MsJAZ28
rna-Manes.08G102800.1	Msi_13B008870	MsJAZ29
rna-Manes.08G102800.1	Msi_16A011460	MsJAZ25
rna-Manes.08G102800.1	Msi_16B010940	MsJAZ26
rna-Manes.09G186200.1	Msi_13A010760	MsJAZ28
rna-Manes.09G186200.1	Msi_13B008870	MsJAZ29
rna-Manes.09G186200.1	Msi_16A011460	MsJAZ25
rna-Manes.09G186200.1	Msi_16B010940	MsJAZ26
rna-Manes.10G097400.1	Msi_10A004860	MsZIM5
rna-Manes.10G097400.1	Msi_10B004830	MsZIM6
rna-Manes.10G097400.1	Msi_15A035390	MsZIM11
rna-Manes.10G097400.1	Msi_05A004600	MsZIM3
rna-Manes.10G097400.1	Msi_05B004790	MsZIM4
rna-Manes.11G016700.1	Msi_15A020060	MsJAZ7
rna-Manes.11G016700.1	Msi_15B020190	MsJAZ8
rna-Manes.11G016700.1	Msi_17A015410	MsJAZ4
rna-Manes.11G016700.1	Msi_17B014520	MsJAZ5
rna-Manes.11G016700.1	Msi_02A007890	MsJAZ6
rna-Manes.11G016700.1	Msi_09A016510	MsJAZ1
rna-Manes.11G016700.1	Msi_09B015050	MsJAZ2
rna-Manes.14G172400.28	Msi_14A022140	MsJAZ13
rna-Manes.14G172400.28	Msi_14B021620	MsJAZ14
rna-Manes.14G172400.28	Msi_06A021280	MsJAZ15
rna-Manes.14G172400.28	Msi_06B020800	MsJAZ16
rna-Manes.15G122700.3	Msi_10A023420	MsJAZ23
rna-Manes.15G122700.3	Msi_10B022200	MsJAZ24
rna-Manes.15G133000.5	Msi_13A001750	MsJAZ9
rna-Manes.15G133000.5	Msi_13B001730	MsJAZ10
rna-Manes.15G133000.5	Msi_14A022140	MsJAZ13
rna-Manes.15G133000.5	Msi_14B021620	MsJAZ14
rna-Manes.15G133000.5	Msi_16A001840	MsJAZ11
rna-Manes.15G133000.5	Msi_16B001800	MsJAZ12
rna-Manes.15G122700.3	Msi_05A026330	MsJAZ21
rna-Manes.15G122700.3	Msi_05B026530	MsJAZ22
rna-Manes.15G133000.5	Msi_06A021280	MsJAZ15
rna-Manes.15G133000.5	Msi_06B020800	MsJAZ16
rna-Manes.16G088300.1	Msi_15A020060	MsJAZ7
rna-Manes.16G093500.1	Msi_15A020450	MsJAZ34
rna-Manes.16G088300.1	Msi_15A020450	MsJAZ34
rna-Manes.16G093500.1	Msi_15A020060	MsJAZ7
rna-Manes.16G067800.1	Msi_15A010430	MsTIFY4
rna-Manes.16G088300.1	Msi_15B020190	MsJAZ8
rna-Manes.16G093500.1	Msi_15B020570	MsJAZ35
rna-Manes.16G088300.1	Msi_15B020570	MsJAZ35
rna-Manes.16G093500.1	Msi_15B020190	MsJAZ8
rna-Manes.16G067800.1	Msi_15B010270	MsTIFY5
rna-Manes.16G093500.1	Msi_17A015410	MsJAZ4
rna-Manes.16G093500.1	Msi_17B014520	MsJAZ5
rna-Manes.16G088300.1	Msi_02A007890	MsJAZ6
rna-Manes.16G093500.1	Msi_02A007890	MsJAZ6
rna-Manes.16G088300.1	Msi_02A008780	MsJAZ33
rna-Manes.16G067800.1	Msi_08A012650	MsTIFY1
rna-Manes.16G067800.1	Msi_08B011600	MsTIFY3
rna-Manes.16G093500.1	Msi_09A016510	MsJAZ1
rna-Manes.16G088300.1	Msi_09A016510	MsJAZ1
rna-Manes.16G093500.1	Msi_09B015050	MsJAZ2
rna-Manes.16G088300.1	Msi_09B015050	MsJAZ2
rna-Manes.17G071600.1	Msi_10A023420	MsJAZ23
rna-Manes.17G071600.1	Msi_10B022200	MsJAZ24
rna-Manes.17G082100.1	Msi_13A001750	MsJAZ9
rna-Manes.17G082100.1	Msi_13B001730	MsJAZ10
rna-Manes.17G082100.1	Msi_16A001840	MsJAZ11
rna-Manes.17G082100.1	Msi_16B001800	MsJAZ12
rna-Manes.17G071600.1	Msi_05A026330	MsJAZ21
rna-Manes.17G071600.1	Msi_05B026530	MsJAZ22
rna-Manes.17G082100.1	Msi_06A021280	MsJAZ15
rna-Manes.17G082100.1	Msi_06B020800	MsJAZ16
rna-Manes.18G056400.2	Msi_10A004860	MsZIM5
rna-Manes.18G056400.2	Msi_10B004830	MsZIM6
rna-Manes.18G056400.2	Msi_15A035390	MsZIM11
rna-Manes.18G056400.2	Msi_15B035690	MsZIM12
rna-Manes.18G056400.2	Msi_05A004600	MsZIM3
rna-Manes.18G056400.2	Msi_05B004790	MsZIM4
rna-Manes.18G056400.2	Msi_08A018290	MsZIM10
