# Supplementary material for: Genome-wide identification and characterization of the MsTIFY gene family in Malus sieversii and their response to abiotic stresses
Source: Front Plant Sci. 2026 Jun 15;17:1830560. doi: 10.3389/fpls.2026.1830560 (PMC13311054; doi:10.3389/fpls.2026.1830560)
Supplement: Supplementary file 5 [file Table5.xlsx]

## Sheet: Sheet1
		biological regulation	cellular process	metabolic process	cellular anatomical entity	intracellular	protein-containing complex	binding	transcription regulator activity	catalytic activity
Gene ID	Gene name	GO:0065007	GO:0009987	GO:0008152	GO:0110165	GO:0005622	GO:0032991	GO:0005488	GO:0140110	GO:0003824
Msi_05A004600	MsZML3	1	#N/A		1	1	#N/A	1	#N/A	#N/A
Msi_05B004790	MsZML4	1	#N/A	#N/A	1	1	#N/A	1	#N/A	#N/A
Msi_06A021280	MsJAZ15	1	1	#N/A	#N/A	#N/A	#N/A	1	#N/A	#N/A
Msi_06B020800	MsJAZ16	1	1	#N/A	#N/A	#N/A	#N/A	1	#N/A	#N/A
Msi_08A018290	MsZML10	1	#N/A	#N/A	1	1	#N/A	1	#N/A	#N/A
Msi_08A018300	MsZML7	1	#N/A	#N/A	1	1	#N/A	1	#N/A	#N/A
Msi_09A014750	MsZML1	1	#N/A	#N/A	1	1	#N/A	1	1	#N/A
Msi_09B013390	MsZML2	1	#N/A	#N/A	1	1	#N/A	1	1	#N/A
Msi_10A004860	MsZML5	1	#N/A	#N/A	1	1	#N/A	1	#N/A	#N/A
Msi_10B004830	MsZML6	1	#N/A	#N/A	1	1	#N/A	1	#N/A	#N/A
Msi_15A035390	MsZML11	1	#N/A	#N/A	1	1	#N/A	1	#N/A	#N/A
Msi_15A035400	MsZML8	1	#N/A	#N/A	1	1	#N/A	1	#N/A	#N/A
Msi_15B035690	MsZML12	1	#N/A	#N/A	1	1	#N/A	1	#N/A	#N/A
Msi_15B035700	MsZML13	1	#N/A	#N/A	1	1	#N/A	1	#N/A	#N/A
Msi_15B035710	MsZML9	1	#N/A	#N/A	1	1	#N/A	1	#N/A	#N/A
Msi_13A017180	MsPPD3	#N/A	1	1	1	1	#N/A	1	1	1
Msi_13B014430	MsPPD4	#N/A	1	1	1	1	#N/A	1	1	1
Msi_17A025720	MsJAZ3	#N/A	1	1	1	1	1	#N/A	#N/A	#N/A

## Sheet: Sheet2
biological regulation	GO:0065007
cellular process	GO:0009987
metabolic process	GO:0008152
cellular anatomical entity	GO:0110165
intracellular	GO:0005622
protein-containing complex	GO:0032991
binding	GO:0005488
transcription regulator activity	GO:0140110
catalytic activity	GO:0003824
