# Supplementary material for: Genome-wide identification and characterization of the MsTIFY gene family in Malus sieversii and their response to abiotic stresses
Source: Front Plant Sci. 2026 Jun 15;17:1830560. doi: 10.3389/fpls.2026.1830560 (PMC13311054; doi:10.3389/fpls.2026.1830560)
Supplement: Supplementary file 6 [file Table6.xlsx]

## Sheet: Low-temperature stress 
Gene ID		CK1 FPKM	CK2 FPKM	CK3 FPKM	T3h1 FPKM	T3h2 FPKM	T3h3 FPKM	T6h1 FPKM	T6h2 FPKM	T6h3 FPKM	T12h1 FPKM	T12h2 FPKM	T12h3 FPKM
Msi_09A014750	MsZML1	8.34	8.56	8.9	8.46	9.09	13.27	14.01	13.58	12.83	10.29	10.16	11.68
Msi_09B013390	MsZML2	4.58	5	5.84	4.84	5.12	4.39	6.59	5.16	5.02	4.05	4.06	4.72
Msi_05A004600	MsZML3	31.61	31.76	26.76	32.21	25.15	28.24	33.65	27.24	32.59	31.38	26.04	27.76
Msi_05B004790	MsZML4	0.82	1.23	0	1.55	0.92	2.63	2.44	3.82	3.07	1.24	0	0.43
Msi_10A004860	MsZML5	4.29	5.66	4.96	6.91	6.04	7.35	8.12	6.55	5.63	5.48	5.53	4.84
Msi_10B004830	MsZML6	13.73	13.74	13.52	20.1	15.88	18.47	19.95	15.14	15.9	14.32	14.05	14.88
Msi_08A018300	MsZML7	15.63	17.24	13.7	26.02	15.39	24.13	23.87	18.34	20.03	18.65	20.95	20.46
Msi_15A035400	MsZML8	11.94	7.67	9.48	16.48	9.75	14.99	11.71	10.99	11.42	12.69	10.78	10.53
Msi_15B035710	MsZML9	14.28	12.71	9.91	17.02	9.85	18.74	15.5	12.76	14.48	13.84	12.89	11.6
Msi_08A018290	MsZML10	4.32	1.34	0	0	2.21	0	0	3.49	3.31	1.07	2.36	4.25
Msi_15A035390	MsZML11	19.68	17.12	20.59	13.55	10.71	10.9	13.61	14.84	14.21	12.44	9.78	10.9
Msi_15B035690	MsZML12	8.86	8.71	7.21	5.51	4.61	5.47	6.37	5.31	6.35	4.41	3.87	3.69
Msi_15B035700	MsZML13	8.86	8.71	7.21	5.51	4.61	5.47	6.37	5.31	6.35	4.41	3.87	3.69
Msi_02A008780	MsJAZ33	18.94	8.77	7.42	3.15	26.66	10.21	4.86	11.71	10.41	11.12	23.97	16.57
Msi_15A020450	MsJAZ34	13.27	11.18	7.08	8.77	23.33	7.29	12.29	8.4	12.24	11.6	15.12	9.44
Msi_15B020570	MsJAZ35	16.17	14.18	8.4	13.02	30.8	11.26	19.38	12.71	15.95	15.57	21.41	14.01
Msi_16A018190	MsPPD1	3.23	2.46	2.79	2.86	2.73	3.46	2.12	2.2	3.17	2.38	1.58	2.16
Msi_16B017510	MsPPD2	4.07	2.5	3.28	3.05	2.64	3.85	2.63	4.63	4.23	2.67	3.2	3.95
Msi_13A017180	MsPPD3	9.13	6.62	9.26	6.04	5.35	7.53	4.5	8.21	6.93	5.56	5.24	6.6
Msi_13B014430	MsPPD4	3.29	2.02	2.33	1.89	2.25	2.13	1.5	2.32	2.04	2.84	2.1	2.7
Msi_08B011610	MsTIFY2	2.14	0.83	0.67	2.64	2.68	3.07	2.37	2.68	3.74	3.66	2.38	2.63
Msi_08B011600	MsTIFY3	0	0	0	0	0	0	0	0	0.46	0	0	0
Msi_15A010430	MsTIFY4	4.26	2.64	2.3	5.5	7.56	6.99	3.6	6.38	5.65	4.73	7.08	5.92
Msi_15B010270	MsTIFY5	0.82	0.36	0.38	0.93	1.15	1.15	0.54	1.2	0.82	0.9	1.47	1.38
Msi_16A011460	MsJAZ25	4.84	1.92	3.05	0.68	1.6	4.71	1.41	4.77	1.82	6	2.72	3.29
Msi_16B010940	MsJAZ26	1.93	2.22	1.92	1.38	3.14	5.52	2.3	5.46	3.16	6.72	4.5	3.44
Msi_13A010770	MsJAZ27	2.5	0.82	1.11	1.41	2.95	1.64	2.09	1.99	2.19	2.7	2.37	2.56
Msi_13B008870	MsJAZ29	0	0	0.17	0.26	0.89	0.5	0.8	0.31	1.32	3.41	2.3	1.07
Msi_13A001750	MsJAZ9	1.53	1.9	1.17	1.56	2.6	1.6	3.43	2.3	2.78	0.85	1.47	2.59
Msi_13B001730	MsJAZ10	1.53	1.9	1.17	1.56	2.6	1.6	3.43	2.3	2.78	0.85	1.47	2.59
Msi_16A001840	MsJAZ11	0.57	0.97	0.53	0.97	1.62	1.01	1.79	1.04	1.47	1.73	1.75	2.46
Msi_16B001800	MsJAZ12	11.05	12.84	8.43	25.89	40	20.54	22.73	27.06	28.9	23.77	30.3	34.05
Msi_14A022140	MsJAZ13	18.92	13.7	10.76	17.78	13.55	18.35	14.96	16.28	15.2	12.92	15.1	14.44
Msi_14B021620	MsJAZ14	16.02	12.04	10.84	24.67	20.18	21.63	18.86	16.67	19.33	14.57	14.59	15.98
Msi_06A021280	MsJAZ15	2.35	2.1	2.08	4.02	5.22	5.05	4.29	5.43	5.12	5.71	7.93	7.6
Msi_06B020800	MsJAZ16	11.21	10.78	8.42	29.37	31.49	32.18	26.22	32.15	33.24	24.94	29.46	32.56
Msi_09A016510	MsJAZ1	1.22	4.54	1.19	0.36	3.62	1.67	3.25	3.42	2.54	0.76	2.95	1.75
Msi_09B015050	MsJAZ2	0.36	0.27	1.87	1.87	7.85	2.72	4.99	6.48	2.66	3.84	3.93	5.23
Msi_17A025720	MsJAZ3	0.7	0.63	1.12	3.06	2.55	3.26	3	3.74	3.34	2.75	2.55	2.76
Msi_17A015410	MsJAZ4	0	0	0	0	0	0	0	0	0	0	0	0
Msi_17B014520	MsJAZ5	0	0	0	0	0	0	0	0	0	0	0	0
Msi_02A007890	MsJAZ6	20.87	16.43	24.83	19.74	31.88	30.61	35.82	32.32	28.05	32.9	24.33	29.8
Msi_15A020060	MsJAZ7	0	0	0	0	0.13	0	0	0.12	0	0	0	0
Msi_15B020190	MsJAZ8	2.84	2.28	1.27	5.87	2.29	2.68	3.06	2.84	5.24	2.41	2.25	2.66

## Sheet: Salt stress 
# BLAST		LCK_1:fpkm	LCK_2:fpkm	LCK_3:fpkm	LNa6h_1:fpkm	LNa6h_2:fpkm	LNa6h_3:fpkm	LNa48h_1:fpkm	LNa48h_2:fpkm	LNa48h_3:fpkm	RCK_1:fpkm	RCK_2:fpkm	RCK_3:fpkm	RNa48h_1:fpkm	RNa48h_2:fpkm	RNa48h_3:fpkm
Msi_09A014750	MsZML1	8.74653	9.24325	8.4946	8.78329	9.53785	11.1082	9.7833	8.60928	6.98125	11.3605	13.9452	10.4962	13.0427	12.5261	14.3181
Msi_05A004600	MsZML3	49.8548	49.294	44.4397	45.6492	42.8754	38.9772	48.139	44.7451	39.6223	46.5058	48.2634	40.9817	49.6068	51.0211	51.5373
Msi_10A004860	MsZML5	17.7743	22.0365	22.6719	19.6944	19.9801	18.1984	19.0787	16.5747	16.2615	16.2302	14.2685	17.0757	16.8433	20.0699	16.2277
Msi_08A018300	MsZML7	24.5202	23.4136	24.4283	21.1766	24.4877	23.5413	30.9164	27.5062	27.4186	31.3698	27.637	28.3993	27.015	28.3488	29.8371
Msi_15A035400	MsZML8	41.7463	32.269	31.0573	31.886	48.0931	35.4154	44.5835	44.5784	30.8055	25.3715	27.4489	25.3638	31.6509	34.4184	28.4421
Msi_15A035390	MsZML11	14.6495	14.0082	11.8284	14.4754	13.5965	15.2686	20.397	15.1084	14.1682	22.194	20.4538	25.8803	15.9632	16.3423	13.0859
Msi_02A008780	MsJAZ33	4.55987	15.6238	54.6072	37.0401	111.974	43.0535	166.152	91.7274	106.063	83.6006	106.538	90.2208	61.0668	38.2098	53.4981
Msi_15A020450	MsJAZ34	97.2035	49.6678	61.9444	83.55	238.736	142.545	367.868	206.52	390.077	134.777	142.674	107.627	149.941	166.099	164.907
Msi_16A018190	MsPPD1	4.15755	5.76992	6.14352	6.0779	5.87776	3.85227	5.01752	3.5573	5.90103	8.47395	6.88771	9.30975	4.42548	4.63794	5.48534
Msi_13A017180	MsPPD3	236.259	97.7636	100.353	116.061	178.902	158.1	155.051	171.333	116.331	281.534	242.047	284.526	401.774	398.183	475.226
Msi_15A039430	MsJAZ31	0	0	0	0	0	0	0	0.139539	0	0	0	0	0	0	0
Msi_08A012650	MsTIFY1	5.49595	10.5842	8.00399	12.5521	9.312	4.71601	9.44361	9.9231	10.5954	4.49021	3.71319	4.36377	3.81531	2.13252	1.2945
Msi_08B011600	MsTIFY3	2.58908	5.70689	7.70798	4.23886	4.26621	4.41379	5.47513	4.58588	8.03974	9.36358	10.461	13.1949	7.11416	5.84365	5.16461
Msi_16B010940	MsJAZ26	3.82057	0.0943509	0.387094	10.9964	10.1909	14.2679	4.21959	4.74039	14.438	9.12065	10.4156	5.72424	20.548	10.3186	18.496
Msi_13A010770	MsJAZ27	1.42098	0.761996	1.75851	1.55735	2.79674	7.15422	2.48487	0.736237	53.4437	4.71337	3.28588	2.61679	2.48492	2.15131	1.60375
Msi_13A018770	MsJAZ30	0	0	0	0	0	0	0	0	0	0	0	0	0	0	0
Msi_09A012680	MsJAZ17	0	0	0	0	0	0	0	0	0	0	0	0	0	0	0
Msi_17A012040	MsJAZ19	7.79471	10.2601	8.8969	9.05862	11.9812	8.84901	10.8562	11.7896	15.2351	11.5839	9.93739	12.3377	8.95788	7.38721	6.92881
Msi_05A026330	MsJAZ21	0	0	0	0	0	0.559028	0	0.0898894	1.74835	0.107064	0	0	0	0	0
Msi_10A023420	MsJAZ23	0	0	0.257523	0	0.0877637	0.754336	0	0.0808628	0.449367	0.0963129	0	0	0.189861	0.198976	0
Msi_13A001750	MsJAZ9	39.346	17.0255	21.4802	15.5209	33.517	24.5298	32.1638	17.2069	30.7521	78.312	73.928	63.7289	66.9397	63.4483	70.1587
Msi_16A001840	MsJAZ11	63.7175	84.5313	85.2832	34.6384	110.903	86.3073	138.683	105.009	90.0703	14.8153	14.9875	11.9356	18.4042	18.2126	18.618
Msi_14A022140	MsJAZ13	50.7494	93.7149	88.6312	75.8319	91.7263	51.0864	70.6511	75.362	53.3206	12.2401	9.91849	11.4485	7.20267	7.48554	8.08237
Msi_06A021280	MsJAZ15	21.641	34.2898	23.1852	22.7959	28.1457	19.0609	34.2303	32.8349	36.0736	29.5662	28.5754	22.6925	16.2639	18.8037	16.5386
Msi_09B015050	MsJAZ2	2.22923	3.2199	7.10553	17.3198	14.8363	42.1157	20.182	10.7473	105.652	40.5355	36.4652	34.1779	27.4474	25.9814	27.5766
Msi_17A025720	MsJAZ3	0.527738	0.825408	0.423301	0.688012	0.288522	0.936839	1.02539	1.19626	1.05872	1.01321	2.11978	0.535417	0.686581	1.79885	0.827242
Msi_17A015410	MsJAZ4	0	0	0	0.449483	0.980165	1.02967	0.522519	0	1.75652	4.73284	5.26662	1.49793	7.10338	3.77775	3.93442
Msi_02A007890	MsJAZ6	61.3652	88.4803	82.575	97.8325	182.659	175.296	191.14	149.933	363.92	146.059	147.584	134.611	105.287	100.78	98.5362
Msi_15A020060	MsJAZ7	17.8005	14.0519	17.5011	16.8245	15.5625	12.2776	12.4911	11.7758	7.3139	0.495028	1.4015	1.14895	0.650563	0.426122	0.172446
