# Supplementary material for: Genome-wide identification and characterization of the MsTIFY gene family in Malus sieversii and their response to abiotic stresses
Source: Front Plant Sci. 2026 Jun 15;17:1830560. doi: 10.3389/fpls.2026.1830560 (PMC13311054; doi:10.3389/fpls.2026.1830560)
Supplement: Supplementary file 7 [file Table7.xlsx]

>MsJAZ9
ATGGAGAGAGATTTCTTGGGCTTGAACTCCAAGGAGCCGGTGGTTGTGGTGAAGGAGGAGACCAAGAACGATGGCGGCAAAGACCCAGGGTTTGGAAGAGGTGGAGGTGCACATTCGTCGTTTCAAAACAAGGTCTCTGCAGTTCCTCATTTTATGTCCTTCAAAGCTGCTCAAGATGATAGGACTAAAAAGATGGTACCTGATTCATTCTTGTTTTCCGTCTCCACGGATGCATTTGGCGCTTGTAAAAAACAAACTACATATGAAGCGCAGAATTACTTCAATCACGATAGGCAAGGTGGGACTCAATTTTCCCTGACAGCTTATCATACGCAACACGATGTGCATCCTGTGCACCGTCCTCATGATGCGAAGATGATTTCAGTTACCAGTCAAGGGATTTCTGTTCCAATGAGCGACCCTTACTTGAAGAATCACTTTGCTACTACTGGTCAGAATTTTTCCACCGCCACCATGAAGCATCAAATATTTGGAGGAATTCCTGTTACGGCTCCACTTTCAGCTCTTCCCGTTGCAGGTGGTTCCATTGCTGGGATCACTGAACCGTGGAACAATGTTAAGAACTCTGGGTCTCCTTCGCAATTGACAATCTTTTATGCTGGTACTGTGAATGTCTATGATGATATCTCCCCTGAGAAGGCTCAGGCAATGATGCTTTTGGCCGGAAACAGTTGTTCTAACTCCTCTAATGCTGCACAACCCAAATCTCAAGTGCCTAGTGCGAAGTTGGCAGCGGAAGACGGTGTTCCTGTGAATCAGGCTACAAATATACACCCACCTGCTCTTTCTAGCCCCTTATCTGTCTCTTCACATACTGGCGCCCAGTCAGCAAGTGGGTCCACAAGCACTGATGAACTAATGGCAGCTAGAACTTCCAGACGTCCAACCAGTCCTGTTAACAAAATGGAGGCTCCAAAAACAGCAAATGCAGCTGGATCTGTTGCCCCAACTTCTATGATTCCTTCTGCTGTTCCACAGGCTCGCAAAGCATCCTTGGTTCGGTTTTTGGAGAAGCGCAAGGAAAGGGTGATGAGTGCAGCACCATACAACTTCGACAAGAAATCACCAGAACACGGCACTCCAGAATCCGGCGGAGTGAGTTTTGGCCAACAAGGAGAACAACGATGA
>MsJAZ13
ATGGAGAGGGATTTTCTGGGTTTGAGCTCCAACAATGGTTGTGTGACTCTGAAAGAAGAAACCAATGATGAAGCCAAGAATTCAGCGGTACCTAGAAATTCAGGGATGCAGTGGTCGTTTTCAAACAAGGTTTCTGCACTTCCGCAATTCCTGTCTTTCAAGGCTCCTCAAGAAGGTAGGCCAAGAAAAGCTGTTCATCATAATACATCTGCATTTATGACTATTTCAACTGCTGATGCTTTTCACTCCAGCCAGAAGTCGTTCTCTGGAGTAATTCAGAAAAATTTCGTTCTTGATAAGCAAGCTGGAAACCACTGTGGAATGACAGTATATCCTGTGCCGCAGTTTGATGCACATTTAGTTCATCACTCCCAGATCCCAATTACTTTGAGTTCTCCAGTTCTCCAATCCCATGCTCCTGTTGGGAATAACGGATCTACCATAAAACTGCAACCACTAGGAGGAGTTCCAGTTTTGTCCCCTGTATCTGCTCATCCTTCTACAACCTCCGTAGTTGGTACCACCGATCTCAGGAACGCATCCAAGTCTGCTGGGGCGCCTGCTCAGTTAACCATCTTTTATGCTGGTTCTGTGAACGTTTATAATGATATATCTCCTGAGAAGGCCCAGGCTATTATGTTGCTGGCTGGAGATGGATTGTCTCCGACTCATTGTAAATCACCTTCTGTAGCTCAAGTGCATGCACCGATACCTGGGCCTTCACTAGGAGGTGATGGTTTTTTCGGGAACCAGTCCCATATTAAATGTTCAGTCTCTGCGCTTCCAAGCCCTCTTTTTGCAACTTCACATGGTGGTTCTCACGTTGGAGGAACATTTAATAGCACTAATGAATTAGCTATAGTGAAACCCGCGTCTCCTATTGACCGCTCAGAGCCTTCTCCAGTAGTCAGTTCAGTGGGATCGGCTATGACGAACCTGATTCCAGCAGTACCTGTGCCTCAAGCACGTAAAGCATCCTTGGCTCGGTTTTTCGAGAAGCGCAAGGAAAGGATGACGAGTACAGCACCATACAATGTCAGCAGGAAATCTCCAGACCGCAGCATGCCCGGATCACAAGGTTTGAGTTTCTCGTTCAACTCCTCCGGTTCTTGTCCTCCCCAAGCTACAAATTAG
>MsJAZ30
ATGTCGCTAACGATTTTCTACAACGACACCATCTCTGTTTTCGATGTCCCTCGCGATAAGGCGAATGGCATAGTGAGCAGCGGCAGAAGCAGCTTGTGGATCCTCTTAGCGGATATTTGGAATGCTGCGACAGGCATTGCCGAAAGTGATGACGAATTTGAAGACCTCGGGATTGATCTTAGACATCCCGGTGTGAATGCTTCGGAAGCTTCTGGGGCAATGGAGGAATTTCTAAAACTGGGATTTGGAGTAGCGGGGAAACAGCTTCGCAGTGGTGCTGGTCAATGGCGAAAATGTCTAGCTCGACAGTGGCTCTATGAAAGATGTCCCTGCGACAAGGCGGATATCGTATTAAAGCTTGCTTCGGAAGGAAACCCCAACAAAGATGCACAAGCAGCGTTAGCCATTGATCTTAAACTTACTCTTCATCCAACTGAGCATCGAATGCTAGGTGCCGGAAGTGATGACAGATTTGAAGACCTCGAGATTGATCTTGGACCACCCAGTGTGAATGCCTCGGAAGCTTCTGGGGTGAGGAATTTTTGCAACTGGGATTTGGAGGAGGGAGATGCCGCGTAG
>MsTIFY1
ATGGCTGTTCTGAAAATGGCCCAGCAAGGCATCCCCAACAATGCCACAACTCCTagcagccaacagcaaaaacagcatccggagaagcagaagctagaggagcagcagcagcagcTGGGGAAGCACACCATCTTCCATGACTTTCTGGGCATGAAGCCTGGAGATTCCCCTGTGCTTTTGCCAGCAAAAGCCTCCACCGATTGCGGACTCTCTGAGCCTTCTCCCTCGGCCTCCGCTTCCCTTGGGGCTTCCTCCGGCGGCGGCCGGGGCCCCATTTCTACCACCTCTGATCTGGGTTCCGAAAGGCACGCTGGAAACCATCTTGAGGGGGTTCCGTTCTATGGCCATAGGAGCGATATATCTGGGCTTGAGATAAGTAACAGGTTACTAGGAAGTAAACGGAGTAATTCAGACTCGACTTTTATGGGTTCATCCAGAGATGGTGTCCCTCATACGGGTCCTGATCACCTTGAGAGCTCGCATTTGATGAAGATGCTTCGAAATGGACCAGGGGGAGAACGACCTAGAAGGTCCATTGACGATGAAGCAGTCTTTGCTACACAGCCACTGAGGCCAACTTCTGGTCCTCTGATTTTTCAGCCTCCACTTGGTGGTAGAGTTGACACCAAACGGGAACGGCCTAGTCCTATGAATATGGGTGCTGCAGTACAGTACCCTGCACGAGGGGGTCATTTTGTACCCATGGTACATCAATTACCTTCAAACCGATTTAGGGATGCCAATGCCATTCCAAACAATATCTCTCAATCAGCAGCAGATGAGGGATCTAGAACTGGAATTAAAGGCCCGGGAATTTTGAGTTCCATTAATGCCAGCAGTGATGCTCCTGAAAGAAACTCGTCTGGCGTGCTACCAAGAGGCAGCAGGCAGAAATCTGGGACTCATAATTTAGAGTCAGAACCTTCTAATCCAAGTCAACATGGATTTACTTCAGCTGGTCGGCAGATGACCATATTTTATGGTGGTCAAGCTCATGTTTTTGATGATGTCCATCCGAACAAGGCAGATGTTATAATGGCTTTAGCCGGATCAAATGGAGGATCTTGGTCAACAACCTACTCACCAAAACCTAATGCAAAGCTGGGCAGTGAAGGTCGCATGCCTAGTGGAGAGGTTGAAACCGGTGCAGCAAGTAACAACGCACTGTTGCGAGAATACCATGGGAGGTTAAGTGTTCCTGGGAATTCTAGTCCAGCTGCGGGTTTTGCTGATCGAATATTGACACCGGCAGGTGGCCATCAAGGTAGCAATTTAGTCAAAGATACAAGAAACCCGATTCAAGCTGCGGAACCCAGTTCAAAAGAGAAAAATGAGCTGTGA
>MsZML11
ATGACCATCGATTCGATTCGTGAGCCTCCTCCAATGTCAATGTACGGACACTCTCAGGACATGACCATGCCAAACCCGATCCCCGCCTGCGACGACGACGATGCCGGCGCCGCAGACTCCATCGACAACGCCCACATTCAATACGATTCCCATACGCTCGAGGACGGCGGCATCGTCGTCGTTGAGGACGTTAGCTCCGACGGCGTCTACGTTCAAGGCGGCTCCGCTAGCTCCGAATTGCGCGGTCAGCCTTACGACGGCTCCAGCCAGCTAACGCTGTCGTTTCGCGGCCAGGTCTTTGTTTTTGACGCCGTTACGCCTGAAAAGGTTCAAGCAGTGTTATTACTGTTGGGAGGTAATGAATTATCTCCTAGCGCTCAAGGGACGGAGTTGGCATCTCAGAATCAGAGGGCTATGGAAGATTATCCCCGATGTAGTCAACCTCACAGAGCAGCGTCATTAATTAGGTTTCGTCAAAAGAGAAAAGAGCGATGCTTTGACAAAAAAGTGAGATATGGTGTTCGTCAAGAAGTAGCACTCAGGATGCAACGAAACAAGGGGCAATTTTCTTCCTCCAAAAGGTCAGATGGAGATAGTAACTGGTCTGCTGGCCAAGAATCAGGGCAGGAAGATTGCCATGCCGAAACCTCCTGCAAGCATTGTGGAATAAGTTCAAAGTCCACACCAATGATGCGGCGCGGCCCATCTGGTCCTAGGTCTCTTTGCAATGCTTGTGGGCTTTTTTGGGCAAACAGGGGGGGTTTAAGGGAACTTTCCAAGAGAAGCCATGATATCAAACGAATTGAACAGGGTGGTGAACCTGATACTAAAGATTTGGACAGCGTAACCGCCATCGATGCACACAACAATCTTGTTCCCTTCTCTAATGGTGATAACTCAGCTTTAGTTGCCGAAAACTAG
>MsJAZ1
ATGGCAGCTGAGAAGTTGAATTTCGCACAGACATGCAACCTCTTGAGCCAGTTCTTGAAGGAGAAGAGAACCCTTCAAGTCATCCCTCCCACAACCATGAACTTGCTGACGACCATGGAGGCTGCTGCTTCGAACCCAGTTGATCAGACGGCTCAGACTCCGTCGTCAAAACCCAGCATCGATTTGCTTCCGCAGTTCACCAAATACCCAGAAGCGGCTTTGGGAGATCAGCAGCCTGGATCTGCTGCCCAGATGACTATTTTTTATGGTGGGCAGGTGCTGGTTTTCAATGATCTGCAGGCTGAGAAGGCAAAGGAAATCATGGGTTTGGCTACAACTGGAAGCTCCAAGATTTCTGCTGGATTTGTGAAGAAATTGGGTTCTGAGAATCAATCGAATGTTGTCGCTGAAAATAAATCTCAGGAAATTAAGGTGCCAACCCAGGCCAGAAGAGCTTCACTACACAAGTTCTTGGCCAAGAGAAAAGAAAGGGTGACAGCAGTAGCACCATATCAACTGAACAACCAGAGAGCATCTTCTCCTGCCAAAAGTGACGAGCAAACGAGTTCGAGGGCAGAAGGGCAAAGTTCAAAGCAGCTTGAACTCAGCCTCTAG
>MsZML3
ATGGCAGAATCCGAGCACCAGAATTCAATTTACAGCAGCACAGGAGGAGTGACGCAGAGTAACCAAGTTGACGACCAAGACGACGACGTTGAAGAGCCCATTGACAACCCTAACATCCGCTTCGAAGATAGTACCGCCATTCCTCCAAATCAACTCTACCTTCCCAGCTCCGAATACCCTCCGCCGGCCGCCGCAAACGGTGCCTCTGATCAGCTAACTCTCTCGTTTCAGGGCGAGGTTTATGTCTTCGACGCTGTTTCGCCCGACAAGGTGCAGGCAGTACTGCTACTTTTGGGTGGATATGAAATCCCTTCTGGCATTCCTTCCATGGGGCCGGTTCCTCTTAACCAGCAAGGTATGAATGACTTACCTGCAAAGCCAACTCAACCGCAGAGAGCTGCTTCTTTAAGTCGGTTTCGCGAGAAGAGAAAAGAACGTTGTTTTGATAAGAAAATCCGTTACACCGTGCGGAAAGAAGTTGCACTCAGAATGCAGCGTAAGAAGGGTCAATTTACATCGTCCAAGGCTAGTTCTGATGATGGAGGCCCTGCTTCATCAACACAGGGCTCTGGACAAGATGAGAGCATGCAGGAAACTTCGTGTACACATTGTGGGATAAGCTCAAAGTCAACTCCAATGATGCGTCGTGGGCCAGCAGGCCCAAGGACACTATGTAATGCATGTGGGCTGAAGTGGGCCAACAAGGGATCTCTAACAGGTGTTCCTAAGGTTCTAAATGTCGGTATCCAGGATCCTTCTTTAAAGGGAATTGAACAGATTGATGGTGGAGTTCAGGATTCCGATGTTGTAGCCATGGGTGCCAACATTGCCCCTTCCTCAGCTAATGGCGATAATTCAGCCATGACCGTAGACAGGAAATTGTGA
>MsJAZ34
ATGGAGGAAAAAGCAGAAGTTGGTTGTGATCTGAAGCTTTCAGAGATGGAGAAAGAAATGGTTGCCCAAAACAAGCCAAACCAGACAGAGGATGATCTGCAGAACATCAGGAAAGGACCATCTGCACTAAACATTACCAGTCCTGCTCCGGCTCAGCTTACCATCTTCTATGCAGGGAGCGTTAGTGTGTTTGACGCAATTACTGCAGAAAAGGTTCGTGAACTTATGCTTATTGCTGCTGCTGCTGCTGATAAGAAGACCAGTGATGTGAAGAATACTGCGACAAGCGGTCCTCCAAGTCCACTGGTTCGTACAGGGTCGTCCTCGCTGCAAAACTCTTCTGCTCCTGGTTCACCAGTTGTCCAGCCCTACCCTGATCAGAAGAGTTCCACCAGCAAATTGGAAGCTGGGTTTCCCATTGCAAGGAGACACTCTCTTCAGCGCTTCCTGGAGAAGCGACGTGACAGGTTGGTCAGCAACAGTCCATATCCTACTTCGCCAGCAACACCGATGGACGACAGCTCAAAAACTAATCCGAGCAATAACGCTTCTCCGGGTGTGGGTTGCTTCAAACAATCTGCCATGGTTCAGGAAGAAACTCAACCAAGTTCGGTTGCCTAG
>MsZML7
ATGATGCGGCGCGGCCCATCTGGTCCGAGGTCTCTGTGCAATGCTTGTGGGCTTTTTTGGGCAAACAGGGGTTCTATGAGGGAACTTTCGAAGAGAAGCCATGATGTCAAACGAACTGAGCAGGGTGGTGAATCTGATACTAAAGATTTGGACAGCGTAACTGCTATCGATGCACACAACAATCTTGTTCCCTTCTCTAATGCCGTCAATCCGCAGCCTCTGGAAGCTGGACCATTTGAGGAGCACGGGAGGGGTCAAATACAGGTAGAAGACGATGACGGTGACTACGAAGATGGTGGTGATGGTATGGAGGACATGGAAGAGGTGCATGTGAACCCCGTCAGCGTTGCGGAGCGTGAAGGAGGAGGAGGAGGAGGAGGAGGAGGAGGGGGAGGTGTGGTTATGGCGTCCAGGACTAGCGAGCTCACTCTGTCTTTTGAAGGCGAGGTCTATGTCTTCCCTGCTGTTACACACGAGAAGGTGCAAGCAGTGCTGTTGCTGTTGGGAGGACGCGATGTACCAACTGGTGTGCCCACAGTGGAAGTGTCTTACGATCAGAATCCAAGGGGTGTGGGTGACACCCCAAAGCGTTCAAATCTTTCGCGAAGAATAGCTTCCCTGGTAAGGTTTCGTGAAAAGCGGAAGGAGAGATGTTTTGACAAGAAAATTAGGTACACTGTGCGTAAAGAGGTTGCACAAAGGATGCTTCGTAAGAATGGACAGTTTGCTTCGTTAAAACAAACTTCAGGTGCTTCTAGTTGGGATTCGACTCAGAGTTGTCCTCAAGATGGCACTCCTCAACCAGAAACTGTCGTACGGAGATGTCAACATTGTGGAGTTAGTGAAAATAATACTCCTGCAATGCGCCGTGGACCTGCTGGGCCAAGAACTTTATGTAATGCATGTGGTCTTATGTGGGCGAATAAGGGAACATTGAGAGATCTCAGCAAGGGTGGAAGGAACCTTACCATGGACAATATAGAACCTGGAACACCGACCGAAGTTAAGCCTTCAGTTGTTGAAGGAGAATTCTCTAGAAACCAGGATGAGTGTGGCATTCTTGATGGTCTTTCAAAAAACATTACTGAAGGATCCAATGATGCTTCTGTCAACCCGGATGAGGAGGAATGCATTGCATTTAAGGATTTGCATGAAACCGCTGAAGATCTTACGAACAGTTATCCGATGGGGATTGTTTCCTCAGCGAATGATGAGCAGGAGCCTCTGGCTGAGCTCGCAAATCCTTCGGATACAGATTTAGACATCACTACTAATTTTGATTAG
>MsJAZ15
ATGGAGAGGGATTTTCTGGGTCTGAGCTCAAACAGTGGTGGTGCGACTCTGAAGGAAGAACCCAATAAAGAAACCAAGAATTCAGCGGTGCCAAGAAGTTCAGGGATGCTGTGGTCGTTTTCAAACAAGGTTTCTGCACCTCCGCAATTCCTGTCTTTCAAGGCTCCCCAGGAAGATGGGCCAAGAAAAACTGCTCATGATAATTCATCTGTATTTATGACTATATCAACTGCTGATGCTTTTCACTCCAGCCAGGAGTCGTTCTCTGGTGGGATTCAGAAAAATTTCGTTTTTGATAAGCAAGCTGGAAACCACTGTGCAACGACAGTATATCCTATGCCTCAATTTGATGCACGTTCAGTTCATCAATCACAAGATGTAAAGATATACCCAGTAGTTAGCCAACACAACCAAAGGATTCCGATTACTTTGAGTTCTCCAGTTCTCCAGTCCCATGCTACTGTTGGGCATACCGGTTCTACCATAAAACTGCAACCACTTGGAGGAGTTCCGGTTCTGGCCCCTGTATCTGCTCTTCCTTCTACAACCTCCGTAGTTGGTACCACTGATCTCAGGAATGCATCCAATTCTTCTGGGGCACCTGCTCAGTTAACCATCTTTTATGCTGGTTCTGTGAACGTTTATAATGATATATCTCCAGAGAAGGCCCAGGCTATTATGTTGCTGGCTGGAAATGGATCATCTCCAACTCATTGTAAGGCAACATCCGTAACTCAAGTGCATGCACCGATACCTAGGCCTTCACTAGGAGGCGACGGTTTTTTCAGGAACCAGTCCCATATTACATCTTCAGTCTCTGCACTTCCAAGTCCTCTTTCTGAAACTTCATACGCGAGTTCTAACTCTGGAGGAGCATTTAATAGCACCAATGAAATAGCTATAGTGAAACCAGTAGGAACTTCAGCATCTCCTGTTGACCGCTCAGAGCCTTCTACAGTAGTCAGTTCAGTGGGATCGCCTGTGACGAATCTGATTCCAGCAGTACCTGTGCCTCAATCACGTAAAGCATCCTTGGCCCGGTTTTTTGAGAAGCGCAAGGAGAGGATGATGAGCACGGTGCCATACAGTGTCAGTAAAAAATCTCCAGACTGCAGCACTCCCGGATCGGAAGGTGTGAGTTTCTCGCTCAACTCTTCGAGTTCTTGTCCTCCCCAGTCTATAAATTAG
>MsTIFY4
ATGGCTGTTCTGAAAATGGCCCAGCAAGGCATCCCCAACAGCAATGCCACAACTCTCAGCAGCCAACAGCAAAAGCAGCAGCCGCAGAAGCAGAAGCTAGAGGAGCAGCAGCAGGGGAAGCACACCATCTTCCATGATTTTCTGGGCATGAAGCCGGGAGATTCCCCTGTGGTTTTAGCCCCAAAAACCTCCACCGATTGTAGGCTCTCTGAGCCTTCTCCCTCCGCCTCCGCTTCCCTTGGGGCTTCCTCCGGCGGTGGCCGTGGCCCCATCTCCACCACCTCTGATCTGGGTTCCGAAAGACAGGCTGGAAATCATCTTGAGGGGGTTCCATTCTATGGCCCGAGGAGTGATATTTCTGGGCCTGAGATAAGTAACAGGTTACTAGGAAGTAAGCGGAGTAATTCGGACTCGACTTTTATGGGTTCATCCAGAGATGGTGTCCCTCATATGGGTCCTGATCACCTTGAGAGGTCACATTTGATGAAGATGCTTCGACATGGACCAGGGGGAGAGCGACCTCGAAGGTCCAATGATGATGAAGCAGTCTTTGCTACACAGCCACTGAGGCCAACTTCTGGTTCTCTCATTTTTCAGTCTCCACTTGGTGGTAGAGTTGATACCAAATGGGAACGACCTACTCCCATGAATATGGGTGCTGCAGTACAGTACCCTCCACGAGGGGGTCATTTTGTACCCATGGTGCATCAATTACCTTCAAACCGATTTAGGGATGCCAATGCCAGTCCAAACAATATTTCTCAATCAGCAGCAGATGAGGGATCCAGAACTGGAATTAAGGGCCCGGGAATTTTGAGTTCTATTAATGCTGGTAGTGATGCTCCAGAAAGAAACTCGTCTGGTGTGCTGCCAAGTGGCAGCAGGCAGAAATCTGGGACTCATATTGTAGAGTCAGAACCTTCTAATCCAAGTCAACATGGATTTACATCAGCTGGTCGGCAGATGACCATATTTTATGGTGGTCAAGCTCATGTTTTTGATGATGTCCATCCGAACAAGGCAGATGTTATAATGGCTTTAGCTGGATCAAATGGAGGATCTTGGTCAACAACCTACTCGCTAAAACCTAATGTGAGGCCAGGCAGTGAAAGTCGCATGCCTAGTGGAGAGGTTGAAACCGGTACAGCAATTAACAACGCATTGTTGCGAGAAAACCGTGGGAGGTTATCTATTCCTGGGAATTCTAGTCAAGCCGCGGGTTTTGCTGATCAAACATTGACACCGGCAGGTGGCCACCAAGGCAGCAATTTAGCCAAAGATACAAGAAACATGATTCAACCAGCGGAACCCAGTCCAAAAGAGAAAAATGAGCTGTGA
>MsJAZ11
ATGGAGAGAGATTTCTTGGGTTTGAACTCAAAGGAGCCAGTGGTTCTGGTGAAGGAGGAGACCAACAACGATGGCGGCAAAGACCCAGGGTATGGAAGAGGTGGAAGGGCACATTGGCCCTTTCTAAGCCAGGTCTCTGCGGTTCCTCAGTGTATGTCCTTCAAAGCTGCTCAAGATGATAGGACTAAAAAAATGGTACCTGATTCATTCTTGTCTTCCGTCTCTGCGGGTGCATCTGACCCTTGTCAAAAACAAACTACATGTGAATCTCAGAAGAACTTCAATCACGATAGGCAAGGTGGGATTCATTTTTCTCTGACAGCTTATCCTAGGCAACGTTATATGCATTCTGTGCACCGTCCTCATGATACAAAGATGATTTCAGTTACCAGTCAAGGGATTTCTGTTCCAATGAGCAACCCTTACTTGAAGAATCACTTTACTACTACTGGTCAGAATTTGAATTTTTCCACAACTACCATGAAGCATACGGCTCCACCTTCAGCTCTTCCCGTTACAGGTGGTTCCATTGCTGGGATCACTGAGCCGTGGAACAATGTCAAGACCTCTGGGTCACCTTCACAATTGACAATCTTTTACGCTGGTTCTGTGAATGTCTATGATGATATCTCCCCTGAGAAGGCTCAGGCACTGATGCTTTTGGCTGGAAACAGTTGTTCTAACTCCTCTAGTGCTGCACAGCCCAAAGCTCAAGCACCGAGTGCAAAGTTGGCAGCGGAAGACGGTGTTCCTGTGAATCAGCGTACAAATATACCCCCACCTGCTCTTTCTAGCCCCTTATCATCTGTTTCTTCACATACTGGTTTCCAGTCAGTAAGTGGGTCCACCAGCACTGATGAACTAATGTCAGCTAGAACGACCGGACGTCCAACCAGTCCTGTTAACAAAATGGAGGCTCCAGAAACAGCAAATGCAGTTCGATCTGTTGCTGCGACTTCTATGATTCCTTCTGCTGTTCCACAGGCTCGCAAAGCATCCTTGGCTCGATTTTTAGAGAAGCGCAAGGAAAGGGTGATGAGTGCAGCACCATACAATTTCGACAAGAAATCACCGGAATATGGCACTCCGGAATCCAACGGAGTGAATTTTCGTCAACAAGGAGAACAACGATGA
>MsZML1
ATGGATGACATCAGTGGCAGCAATGCGTCGATGCATATGAGCGATGAAGTGCATTTGCAATACATGCAAGAACATGAGCATCCTCAGGGGTTGCATCAGATGAGCAATGGGAATGGGGTGGCTGATGATCATGATGATGGAAGTGGTGCTGGTACTGGTGGTGCTGAGCTTTCTGAAGTTAATGTACAGTCTGAACCTGTGAATCTCTCTGATACGAATAGTGGGATGGTGGACCATAGCGGCAATAATGGAGACCAGCTCACATTGTCATTTCAGGGTCAGGTTTTTGTGTTCGACTCTGTGTCACCCGAGAAGGTTCAAGCTGTGTTGCTGCTATTGGGGGGCCGTGAAGTACCTCCGGGCATGGCTGCCGTTCCACTAACCACCCAGCATGATAATAGGGCCCTTACTAGTATTCCACAACGGTTGAGTGTCCCTCAAAGACTGGCTTCACTTATTAGATTTCGTGAAAAACGAAAAGAAAGAAATTTCGACAAGAAGATTCGTTATACTGTTCGCAAAGAGGTAGCACTTAGGATGCAACGAAAGAAAGGTCAATTTACATCTTCTAAGCCCAACAGTGATGATTCTGCATCAGCTATCACAAGTTGGGGCTCAAACGAGAACTGGGGTCAGGATGGTAATGGATCCATTCCCCAAGAGGCTGTCTGTCGACACTGTGGCACCAATGAGAAGTGTACACCAATGATGCGACGTGGACCCGATGGACCAAGAACCCTTTGCAATGCATGTGGACTAATGTGGGCAAACAAGGGAATATCCATGTCAGATTCTAATTCCCCCTCACCCGCTTGTCTTTTGCTTGTTTACTATTTGAGCTTTTTCCCCCCTTCGATGAGTCATCTCTCTCACCACCAAATCCCTAATTCAATTCCGCCGCCATCAAATTCCATGTCGACCCTCCAAATCAACCGCTCCGCCGCCAATTCCGATGTCCGATTTTCGAAGCAAACAACCGCCCTAGCCAAACCCGTGATCCGAGAAACCCCAAACCCACCCCGAAACCCGAGAATCCAACCAAAGCTTGTGCGGATCATACACGCCGACGCCGACGCAACCGACTCCTCCAGCGACGACAACGAGGACAGCGTCGTGCCGACGGTGAAGCGTCGCGTCAGAGAGATCAACCTCGAGGTCTCTTCGCCTTCCTCTGCTTCGTCTTCTCCGCCTTGCTCCGGTCGTCCTAAGCTGTCCAAACGAGCCAAGCTGCAACCGAAATCGGGCCCGGAACGCCGGAAGGGGTTCGTCGGCATCCGGCAGAGACCATGGGGCAAGTGGGCTGCGGAGATTCGAGACCCGAATCAGGGAAAACGGCTTTGGCTCGGAACCTTCGACACGGCGGAGGAAGCTGCGGCGGCGTACGACAGAGCTTCGCTGATGCTCAGGGGCCCTCGTGCAGTCACTAACTTTCCTGGAGCTGGGGAGACGGTGGTCGCTGATGAGGTGGTCGCCGCTGCGGAAGTGGGCCATGGGGAAGGAGGAGGAGCAGTCGCCGCCGTGGGTGGAGGAGAGGGGGCCGCAGATTGTCTTTAA
>MsPPD1
ATGAACGCCGCCACCACGACGTTTCCCTCCATTCTCGAGAAGCCCCTTAACCAGCTCACCGAGGATGACATTTCCCAGCTCACCCGCGAAGACTGCCGCAAGTACCTCAAAGAAAAAGGAATGCGGCGGCCCTCTTGGAACAAATCTCAGGCGATCCAGCAGGTTATTTCCCTCAAGGCGCTGCTGGAGCCCAACGAAGATTCCGGCGCCGGAGCTCTCAGAAAGATTGTCGTTTCGGCTCAGACGACCACCGCCACCACCCAGCGTGCGGCTTCGAATTCCGCTGATTCAGCTAAGGAAGCGAGCGCCGATGTCCAGGCTTCAGTGTCCGCAGACGAACCAGCGACGCATCCGAGAAATGAACGGCCGAAATCGGTTCCCGAGGATCCGCCGGTCGATGCGGATACCGCGGCCATCAGTCCCAGAAATCAGTGTACAACTGATGCATTAGTTCGGCAAATGACAATTTTCTACAGTGGCAAGGTGAATGTATATGATGGAGTGCCACCTGATAAGGTAAATGAAGCTTTCTATTTGAATGGAGACCTTGAGATAAGCCTTCCAATGCAGCGATATATGGATTTGCAGGCACGGGCAATCCTGCACTTTGCAGCAGGGCCCAACCATCTGCTTCTGGACAATCAATTTGGTGGTGCTGCTGCAGAAAGGTCCTTACGGTGCCAATATCAGACTGCGGGCGATAAAGATGGCCCTTTCCCTCCTAGTGCAACAATTTCTCAATCAATGCAAACAGGGAAGTTCGGCGAATATACACAGCAGTACTGGGAGAAAGGGAACAGCACTCGTGATCCTGATGCAGAGGGTCAGGCGAGCAGAAAAGTCTCGTTGCAGAGATACCGTGAAAAGCGAAAAGACAGAGAAAGATTAAAGATAAAGAAAAATAGTGGAGCGAATTCTAGCTTGGAGGTTTACTTGAATCATCAACTCAGGACACATACCTCAAATGGTAATTCAAGTCAGAGTGGCACAAGCTCTCCACCCCAACCTGGGCTGCTGCAGACAGCTGAAAATCAGCCAAAGATCCGCTGTCTTCCTGTTGACCTAAACGAGAAGGATATCCTGGAACGCCAAGCTTAA
>MsZML10
ATGTCAATGTACGGACACTCGCAGGACATGACCATGCCCAACCCGATCCCCGCCTGTGACGACGACGATGCCGGCGCCGCTGACTCCATCGACAACGCCCACATTCAATACGATTCCCATACGCTCGAGGACGGCGGCATCGTCGTCGTTGAAGACGGTAGCTCCGACGGCGTCTACGTTCAGGGCGGCTCCGCTAGCTCCGAATTGCGTGGTCAGCCTTACGACGGCTCCAGCCAGCTCACGCTTTCGTTTCGCGGACAGGTCTTTGTTTTTGACGCGGTTACGCCCGAAAAGGTTCAAGCGGTGTTATTACTGTTGGGAGGAAATGAATTGTCGCCTAACGCTCAAGGGACGGAGTTGGCATCTCAGAATCCGAGGGCTACAGAAGATTTTCCCCGATGTAGTCAACCTCACAGAGCAGCATCATTATTTAGGTTTCGGCAAAAGAGAAAAGAGCGATGCTTTGACAAAAAAGTGAGATATGGTGTTCGTCAGGAAGTAGCACTCAGGATGCAACGAAACAAGGGGCAATTTTCTTCCTCCAAAAAGTCAGATGGAGATGGTAACTGGTCCAATGGCCAGGAGTCGGGGCAGGAAGATACCCATGCAGAAACCTTGTGA
>MsJAZ25
ATGCCCAGAGCCACCGTTGAGCTTGATTTTTTCGGCATGGACCAGCACCACCGCGATGCCCCCTCCTCATCCTCCAAATCCCAGTTCCAGAAATTTCTCCACCGCCCCAAAAGCTTCCGAGACATTCACACCGCCATGTCCAAGATCAATCCCGAGGCCTTCAAATCCGTCATCGCTTCCGGCAATGCCAGCCCCAGCGTTCCAAATCCAGGAAAATCATTTTCGGTGCCGTCGAGCCCCAAGGCGGAGCAAGTTCCGTTTTCCTCGTTGCCGCTCTACGTTCCCACCGGCACTTCCGTTTCTTCTTTCACGGTTGCTGCTTCAGAGAGCCTTCAGGAAACGAAGCCGCTGACTATTTTCTACAACGGTACCGTCTCTGTTTTCGACGTCCCTCGCGACAAGGTGGATAACATATTGAAGCTTGCCATAGAAGGAAACTCCGGCAAAGCTGCAGAGGCATCGGTAGCCGTCGATCCAAAACTTGCTTTTCATCCAAGCGAGCAGCATCAGACCCAGCAGCTTGTGGATCCTCTTAGCGAATATCTACCGATTACTCGCAATAAGTCATTGCAAAGGTTTCTTGAGAAACGCAAAGAGAGGTAA
>MsZML8
ATGGCGGCCGTCAATCCACAGCCTCTGCAAGCTCGACCAATCGAGGAGCGCGGGAGGGGTCCAATACAGGTAgaagacgatgacggtgattacgaagatggtggtgatgatgGTATGGAGGACATGGAAGAGGTGCATGTGAACTCCGTTAGCGTTGAGAAGTGTGCAggaggtgggggtggaggtggaggtggaggtgTGGTTATGGCTTCCAGGACCAGTGAGCTCACTCTGTCCTTTGAAGGCGAGGTGTATGTCTTCCCTGCTGTTACACCTGAGAAGGTGCAAGCAGTGCTCTTGCTGTTGGGAGGACGTGATGTACCAACTGGCATGCCCACAGTTGAAGTGTCTTCTGATCAGAATACAAGGGGTGTGGGTGACACTCCAAAGCGTTCAAATCTTTCGCGAAGAATAGCTTCCCTGGTCAGGTTTCGTGAAAAACGGAAGGAGAGATGTTTTGACAAGAAAATTAGGTACACTGTGCGTAAAGAGGTTGCACAGAGGATGCTTCGTAAGAATGGACAGTTTGCATCGTTAAAACAAACTTCAGGTGCTTCTAGTTGGGAATCGACTCAGAGTTTCCTTCAAGATGGCACTCCTCAACCAGAAACTGTCTTACGGAGATGTCAACATTGTGGAGTTAGTGAAAATAATACACCTGCAATGCGCCGTGGACCTGCTGGCCCAAGAACTTTATGTAATGCATGTGGTCTTATGTGGGCGAATAAGGGAACATTGAGAGATCTCAGCAAAAGTGGAAGGAACCTTACTGTCGACCATATAGAACCTGGGATGTCGATTGAAGCCAAGCCCTTAATTGTTGAAGGAGAAATTTCCAGAAGCCAGGATGAGCATGGTACTCTTGGTCGTCTTTCAAAAAAAGTTGATGAAGGATCCAATGATGCTTCTGTCAACCCAGATGAGGAAGATTCGCAGGAAACTGCAGAAGATCTTACAAACAGTTTTCCAATGGGGATTGTTTCTCCAGCCAATGATGAGCAGGAGCCGCTGGCTGAGCTTGCAAATCCTTCGGATACAGATATAGACATCACTACTAATTTTGATTAG
>MsJAZ28
ATGTCCAGAGCCACCGTCGAGCTCGACTTCTTCGGCATGGATCAGCACCACCGGGAGGCCGCCTCCTACTCCTCCAAATCCCAATTCCAGAAATTCCTCCACCGACCCAGAAGCGTCCGAGGCATTCACACCGCCATGTCCAAGATCAACCCCGAGGTCTTCAAGTCCGTCATCGCTTCCGGCAATGCCAGTCCCAGCATTCCAAATCCGAGGAAATCGTTTTCGGTGCCGTCGAGCCCCAAGGTGGAGCAAGTCCTGTTTCCCTGTTTGCCACTCTACGTTACCACCGCCGTTTCCGATTCCTCTGTCGCGTCTGCAACTTCCGAGAGCCTCCAGGAAACAACGCCAATGACGATTTTCTACAACGGCACCGTCTCTGTTTTCAATGTCCCTCTCGACAAG
>MsJAZ4
ATGGCAGCTGAAAAGTTGAATTTTTCACAGACATGCAACCTGCTGAGCCAATTCTTGAGGGAGAAGAGAACCCTGCAAGTCGTCCCTCCCACAACAATGAACTTGCTGACGACCATGGAGGCTGCTGATTCGAACCCAGCCCAGCAGGCGGCTCAGACTCCATCATCAAAACTCAGTATGGATTTGTTTCAGCACTTCACCAAAGGCCCAGAAGCGGTTTTGGGAGATCAGCAGCCTGGATCTGCTGCCCCGATGACTATTTTTTTCGGTGGGCAGGTGCTGGTTTTCAATGATCTGCAGGCTGAGAAGGCAAAAGAGATTATGGATTTGGCTACAATTGGAAGCTCCAAGAGTTCTGGTCGGTTTGTGGAGAAATTGGCTTCTGGGAATCAGTCGAATGTTGTCGCTAAAAATAATTACCAGGAAATTCAGAAGGTGCAACCCCAAGCAGCTGCGTCAGATTTGCCTATTGCTAGAAGAGCTTCGCTTCACAAGTTCTTGGCTAAGAGAAAAGAAAGGGTGGCAGCAATAGCACCGTATCAACTGAACAACCAGAGAGCATCATCTCCTGCCAAAAGTGACGAGCAAACGAGTTCGAGGGCAGAAGACCAAAGTTCAAAGCAGCTTGAGCTCAGGCTATAG
>MsJAZ6
ATGTCGAGTTCGTCGGAGACTGCGGAGGTTTCAGGCCAGAGAGGGATGAGGACGGCGGAGAAGCCGTCGAACTTCACTCAGACATGCAGCATGCTTTGCCAGTACCTCAAGGAGAAAGGCAGCTTTGGAGATCTGAATCTTGACACGGCATGCAACAACATGCAACAATCTAATGGAGGAACACCTGAGATGTTTCGTCAGAAAGCCCCACCCATGAACTTCTTTCCATTTGTGGAAAATTCTCGGAACATGCCAACGGCGGTTAGAGACTTCAAATCCATGGATTTGTTTCCTCAACAAGCTGGTTTTGGTCCCTCTGCCCCCACTCCCAGAGAAGAGGTCCCCATGACGGCTGATTCTAGTGTGAAGAAATCTGCCCCTGGAGAGCCTCAGAAGGCACAAATGACCATCTTTTATGGTGGACAAGTAATCGTGTTCAACGATTTTCCTGCGGACAAGGCCAAGGACGTCATGCTCTTAGCAAGCAAGGAGAGTTCTCAGAGCCACACCGCTCCGGCTTCACCTCCGGCCAAGTCTAACAACGCCTTTGCCTCTCATTTGGGCAAGAGTCCCGTTAATTCCAGCAGTTCAGTTCCTCCGAGCTCCAACATGTTTCCTAACTTTGGCAATCAAGCGATTCAGGAGGGCGTCAAGCCATCCCCTCGACCCGTTGTTTGTGATCTTCCGATTGCAAGGAAAGCTTCGCTTCATCGATTCCTCGAGAAGAGAAAGGATAGGCTCAACACCCTAGCACCGTACCAAACGAGCAGCCCTGCATCCAGCCCGGCGAAGCCAACCGAAAACAAGTCATGGCTAGGGTTGGCTGCTCAGCAAACCCAATGA
>MsJAZ27
ATGTCCAGAGCCACCGTCGAGCTCGACTTCTTCGGCATGGATCAGCACCACCGGGAGGCCGCCTCCTACTCCTCCAAATCCCAATTCCAGAAATTCCTCCACCGACCCAGAAGCGTCCGAGGCATTCACACCGCCATGTCCAAGATCAACCCCGAGGTCTTCAAGTCCGTCATCGCTTCCGGCAATGCCAGTCCCAGCATTCCAAATCCGAGGAAATCGTTTTCGGTGCCGTCGAGCCCCAAGGTGGAGCAAGTCCTGTTTCCCTGTTTGCCACTCTACGTTACCACCGCCGTTTCCGATTCCTCTGTCGCGTCTGCAACTTCCGAGAGCCTCCAGGAAACAACGCCAATGACGATTTTCTACAACGGCACCGTCTCTGTTTTCAATGTCCCTCTCGACAAGGCGGATAGCATATTGAAACTTGCTTTGGAAGGAAACTCCCGCAAAGCTGCAGAAGCAGCGTTACCCGTCGATCCAAAACTTGCTCTTCATCCAAGTGAGCAGCAGCAGCAACTTGTGGATCCTCTTAGCGAATGTTAG
>MsZML5
ATGGCAGAATCCGATCACCAGAATTCAATGTACAGCACCGGAGGAGTGACACAGAGTAACCAAGTTGACGACCAAGACGACGACGTTGAAGAGCCCATTGACAACCCCAACATACGCTTCGAAGATAGCACCGCCATTCCTCCAAATCAACTCTACCTTCCCAGCTCCGAATACCCTCCGCCGCCCGCCGCAAACGGTGCCTCTGATCAGCTTACTCTGTCCTTCCAGGGTGAAGTTTATGTCTTCGACGCTGTTTCGCCTGATAAGGTGCAGGCGGTACTGCTACTTTTGGGTGGATATGAAATCCCTTCTGGCATTCCTTCCATGGGGCCGGTTCCTCTTAACCAGCAAGGTATGAATGACTTACCTGCAAAGCCAATTCAACCGCAGAGAGCTGCATCTTTAAGTCGGTTTCGCGAGAAGAGAAAAGAACGTTGTTTTGATAAGAAAATCCGTTACACCGTCCGGAAAGAAGTTGCACTAAGAATGCAGCGTAAAAAGGGTCAATTTACATCGTCCAAGGCTAGTTCCGATGATGGAGGCCCTGCTTCATCAACACAGGGCTCTGGTCAAGATGAAAGCATGCGGGAAACTTCGTGCACACACTGTGGGATAAGCTCAAAGTCAACTCCGATGATGCGTCGTGGGCCAGCAGGTCCAAGGACTCTATGTAATGCATGTGGGCTGAAATGGGCCAACAAGGGATCTCTAACAGGTGTTCCTAAGGTTTTAAATGTAGGTATCCACGATCCTTCTTTAAAAGGAATTGAACAGAGTAACGGCGAAGTTCAAGACTCTGATGTTGTAGCCATGGGTGCCAACGTTGCCCCTTCCTCAGCTAATGGCGATAATTCAGCCATGACCGTAGACAGGAAATTGTGA
>MsJAZ31
ATGATAACAAAGGACTACTTCATGAAGACAGAAAACAATAACTCATCAGATATCCAAGAATTCTTCGACGATCAGAAGAAGAAAAATCGTGCAATAATTTCCAATGCTGCTGGTTTTGATGGTGAAAAAGGTGCAAGTACCCCAAATGACTGCCAGCAAGAAAACAGCAGCTTAAAACCATCGAATGATATGTCTTGGTTGTTCAGAAAATATCTTTTTACAAGAAGTCATAGTAATAGCACTGGTAAATCCAACACGGAAGCTGAATCTGAATCAGAAATTGTCAAAAGGCATTCATCACCCGGCCCTTCAGTACCACCTATGCTTCTTGGTAGTAATGATTTTCGAGGAGACCGGCTGTCTTTGCTAGAGCGAAAGCTTCTTCCGGGGTTGCGATGTGGTGATCAATCCAACAAGACTTCTACAACAGAACAACTTACAATATTTTACAATGGGATTGTCCATGTCTATGATGATATTCCTGCTGATAAGGCAAAAGAGATTCTGTGTCTTGCTAGTGAAAACTCATCGTCCAAACCTCTTATACGAGAAAGGTTAAAGAAGGCACCACCACCTCTTAGACCGCAATTATCAGTTTCTAAACTAAGAGCAGGATCATCAACAAATATCCTTATGCCCTTCATCCTGGAAAACAAGAGGACAATGAGGCATTCATAA
>MsJAZ17
ATGGCCACTTCTGCACCACCATTAGATTCTCAGAAAACTCCAACGGATGAGTCAACTTGGGGCGAACCACAGATTACCATTTTCTACAATGGACAAGTTTTTGTCTGCGACGTGACAGAACTTCAGGCTAGGGCTATTATTTTGTTGGCAACTAGGGAAATGCGAGGAGGAGGGACATCATCGAGGTGGTCCAGCGCAGTATTGCTTGCATTGCGGTCTCAAATTTACGGGCCTCCAGGTGTGTCCATGAAGAGGTCTCTTCGAAGCTTCCTCCAAAAGAGAAAGCAAAGAAGTCAAGCAGCTTCTCCATACAACTCCACCAACAATCAGTAA
>MsJAZ7
ATGTCGAGTTCGTCGGAGAAATTTTCAGGCCAGAGAGGGATGAGGACGGCGGAGAAGCCGTCGAGCTTCACTCAGACATGCAGCATGCTTTGCCAGTACCTCAAGGAGGAAGGCAGCTTTGGAGATCTGAATCTTGACATGGCATGCAACAACATGCAACAATCAAATGGAGGAGCACCTGAGATGTTTCATCAGAAAGCCCCACCCATGAATTTCATTCCATTTATGGAAACTTCTCGAAACATGCCAACGGCGGCTAGAGATTTCAAATCCATGGATTTGTTTCCTCAACAAGCTGGTTTTGGTCCCTCTGCCCCCACTCCCAGAGAAGAGGTCCCCATGATGGCTGATTCTAGTGTGAAGAAATCTGCCCCGGGAGAGCCTCAGAAGGCACAAATGACTATCTTTTATGATGGACAAGTCATAGTGTTCAATGATTTTCCCGCGGACAAGGCGAAGGAAGTCATGCTCTTAGCAAGCAAGGAAAGTTCCCAGAGGCATACCACTCCAGCTTCTACTCCGGCCAACATTAACAATGCCTTTGCCTCTCATTTGGGCAAGAGTCCAATTAATTCCAGCAGTTCAGTTCCCCCGAGCACAAACATGTTGCCTAAGTTTGACAATCAAGCGATCCAGGAGGGCGACAAGCCATCCCCTCGACCGATAGTCTGTGATCTTCCACTTGCGAGGAAAGCTTCGCTGCATCGATTCCTTGAAAAGAGAAAGGATAGGCTCAGCACGCGAGCACCGTACCAAACGAGCAGCCCTTCATCCGGCCCGGCGAAGCCAACCGAAAACAAGTCATGGTTAGGGTTGGCTGCTCAACAAACCCAATGA
>MsJAZ33
ATGGAGGAAAAAGCAGAAGTTGGTTGCGATGTGAAGGTGAAGCTTTCAGAGATGGAAGAAGAAATGGTTGCCCAAAACAAGCCAAACCAGACGGAGGATGATCTGCAGAACACCAGGAAAGTACCATCTGCACTAAACATTACCGGTCCTGCTCCGGCTCAGCTCACCATCTTCTACGCTGGGAGCGTTAGCGTGTTTGACGCCATTACTGCAGAAAAGGTTCGGGAACTTATGGTTATTGCGGCCGCTGCTGCTGCTGATAAGAAGATGAGTGATGTGAAGAATAGCGCGACAAGCTGTCCTCCAAGTCCACTGATTCGCACAGGATCGTCTACGCTGCAGAAATCTTCTGCTGCTCCTGGTTCACCAGTGGTCCAGCCCTACCCTGAGCAGAATAGTTCCATTTGCAAATTGCAAGCTGAATTTCCCATTGCAAGGAGACACTCTCTTCAGCGTTTCCTGGAGAAGCGACGGGACAGGATGGTCAGCAACAGTCCATATCCTACTTCGCCGGCAACACCGAAGGACGACAATGCAAAAACTATCCAGAGCGATAATGCTTCTCCGGGTGTGGGTTGCTTCAAACAATCCGCCATGGTTCAGGAAGAAACTCAACCAAGTTCTGTTGCCTAG
>MsJAZ19
ATGGCCACTTCTGAACCACAGTCGGATTCTCACAAAATTCCAACGGGTGAGTCAACTCGGAGCGAAGAACAAATTACAATTTTCTATAATGGACAAGTTTTTGTTTGCGACGTGATGGAACTTCAGGCCAGGGCCATAATTTTGTTGGCAGCTAGAGAAATGGAAGGAAGAGACAGATCAATGTGGTCCAGCGCAGCATTGCTTGCATTGCACTATCAAATTTATGGGCCTCCAGGTGTGTCCCTGAAGAGGTCTCTTCAAAGCTTTCTCCAAAAGAGAAAGCAAAGAAGTCAAGCAGCTTCTCCATACAACTCCACCACCAACCTATGA
>MsJAZ21
ATGAGGAGGAACTGCAATTTGGAGCTTCAGTTATATTCTCCAGGTTCTAATGAAACCCAGCAACAAGAACACCAGCAGCAGCAGCAGCAGCTGACCATATTTTACAACGGAATGATGTGCGTTCGAGATGTTACAGAGCTTCAGGCCAGATCCATCCTTTTTCTTGCGAACAAAGGAATGGAAGAAAGGGTAAAGAGTCCATTTACTCCCCCAAGTGGATCATCAGAACCACCTTCACCAAATGTGGTGTCTCCGCTGTGTAGCACCGTTGCTGGTGTGTCTATGAAGAGATCACTCCAAAGCAATCTGGAGCTTCATCATCCTTCTGCTGATTCACGCTTCCCTAACCCTAATGAAACCCAGCAACAAGAACAACAGCAGCGGCTGACCATTTTCTACAACGGAATGGTGTGCGTTTGTGATGTTACAGAGCTTCAGGCCAGATCCATCCTTTTTCTTGCAAACAAAGAAATGGAGGAAGGGGTGAATAGTCTCTTTACTCCTCCAAGTGGATCAGCAGAACCACCTTCACCAAATGTGATGTCTCCACTGTGTAGCCCCGTTGCTGGTATGTCTATGAAGAAATCACTCCAAAGGTTTTTGCAGAAGAGAAAGCATCGGACTCAAGCAACATCTCCATACCATCACTAG
>MsJAZ23
ATGAGGAGGAACTGCAATTTGGAGCTTCAGTTATGTTTTCCAGGTGCTAATGAAACCCAGCAACAAGAACAGCAGCAGCAGATGACCATATTTTACAACGGAATAGCGTGCGTTCGTGATGTTACAGAGCTTCAGGCCAGATCCATCATTTTTCTTGCAAACAAAGAAATGGAAGAAAGGGTGAAGAGTCCACTTACTCCAAGTGGATCATCAGAACCACCTACACCAACTGTGATGTCTCCGCTGTGTAGCCCCGTTGCCGAGATCACTCCAAAGGTTTTTGCAGAAGAGAAAGCATCGGACTCAAGCAACATCTCCGTACCATCACTAGGAATTAAGGCACTTGAATTTATTATTTATGATTGGTATTTTTTCCTTCAGCTTCATAATCCTTCTGCTGATTCCAGCTTCCCTAACCCTAATGAAACCCAGCAACAAGAACAACACGAACAACAGCAGCAGCAGCAGCAGATGACAATTTTTTACGACAGAGCCAGATCCATCATTTTTCTTGCAAACAAAGAAATGGAAGAGAGGGTAAAGAGTCCATTTACTCCAAGTGGATCATCAGAACCACATTCACCAAATTTGATGTCTCCGCTGGGTAGCCCAGTTGCTGGCACGTCTCTGAAGAGATCACTCCAAAGGTTTTTGCAGGCGAGAAAGCATCGGAATCAAGCAACATCTCCATATCATCGCTAG
>MsPPD3
ATGAACGCCCCCACGACGACGTTTCGCTCCATTCTCGAGAAGCCGCTCAATCAGCTCACCGAGGATGACATTTCCCAGCTCACCCGCGAAGACTGCCGCAAATACCTCAAAGAAAAAGGAATGCGGCGGCCCTCCTGGAACAAATCGCAGGCGATCCAGCAGGTTATTTCGCTCAAGGCGCTGCTGGAGCCCAACGACGATTCCGGCGCCGGAGCTCTCAGAAAGATTGTCGTTTTGCCTCATACGACCACCGCCACCACCCAGCGCGTCAGTACTTTCGCGGCTTCGAATTCCGCTGATTCAGCTAAGGAAGTGAGCCCCGATGTCCAGGCTTCTGTGTCCGCTGACGAATTGGCGCCGCATCCGAGAAATGAACCGCCCAAACCAGCTCCCGAGGACCCACCGGTCTATGCGGATACCACGGCCATCAGTCTCAGAAATCATTGTACAACTGATGCATCAGTTAGTAAAATGACAATTTTCTACAGCGGCAAGGTGAATGTATATGATGGAGTGCCACCTGATAAGGTAAATGAAGCTTTCTCTTTGAATGGAGACCATGAGATAAGCCTTCCAATGCAGGGATATATGGATTTGCAGGCACGGGCAATCCTGCACCTTGCAGCAGGGCCCAACCATTTGCTTTTGGACAATCAATTTGGTGGTGCTGCAGCAGCAAGATCCTTACATTGCCAATTTCAGACTGCAGGCGATAAAGATGGCCTTTTCCTTCCTAGTGCAACAATTTCTCAGGCAATGCAAACAGATTCAGGTAACTTTACAGAGAAGGTCAGTGAATATACACAGCAGTACTGGGAGAAAGGGAACAACACTCGTGATCCTGATGCAGAGGGTCAGGCGAACAGAAAAGTCTCGTTGCAGAGATACCGTGAAAAGCGAAAAGACAGGGAAAAATTAAAGATTAAGAAAAATATTGGATCGAATACTAGCTTGGAGGTTTACTTGAATCGTCAACTCAGGACACATACCTCAAATGGTAATTCAAGTCAGTATGGCACAAGCTCTCCACCCCAACCTGAGCTGCTACAGACAGCTGAAAATCAGCCAAGGTTCCGCTGTCTTCCTGTTGACCTAAACGAGAAGGATATCCTGGAACGCCGGACTTGA
>MsJAZ3
ATGGGAGCTGAGAAGTTGAATTTCGCACAGACATGCAACCTCTTGAGCCAGTTCTTTAAGGAGAAGAGAACCCTCCAAGTCGTCCCTCCCATAACCAAGAACTTGCTAACGACCATGGAGGCTGCTGCTTCGAACCCAACTCCGTCGTCAAAACCCAGCATCGATTTGCTTTCGCAGTTTACCAAAAACCCAGAAGCGGCTTTGGGAGATCAGCAGCCTGGATCTGCTGCCCAGATGACCATTTTCTATGGTGGGCAGGTGCTGGTTTTCAATGATCTGCATGATGAGAAGGCGAAGGGAAACATGGGTTTGGCTACAACTGGAAGCTCCAAGATTTTTGCTGGATTTGTGAAGAAATTGGGTTCTGAGAATCAGTCGAATGTTGTTGCTGAAAATAATTCTCAGGAAATTAAGGCGCCCCAACGGCAACAGGTTTCATCAGCTCCGCCTCGAAAAATCAATGTCCAAAAGTTTGCAGAATCACGGGGTTCAGAGCTTGAGACACTCCATTCAATTAGTAATGCTTTGACATTGCCTCCAGAGAAAGATGACAAGAATGTTCCTCATCGCATTCGTAGGAGAGCTGAGCTTAAAATGAACCTTGAAAAGGGTTTCTGCACATCAGGGGATGGTACAAAGAGGCTTAGAACACATGTTTGGCATGCGAAGCGGTTCACAATGACAGAGCTTTGGGGTTACTACCTTCCCTTGGGTTTGCAGGGCAGGAAAAGTGTTGCAATATGTTATTTTCTGCTACTAAATTATGATGTTACACCCTACTTCATATGCATCCAGGATTCGTTACTATCAGTGTTAGGCATGGTAATGGTGTCTCCTCAGTCAACTCGTTCTGAAAATGTTTCCCGTTCTGTTATTTCTGGCGTCATATATGATAATGCTATGCTTCATCATTTGGGAGCACCTCTTTCAAAACCAATTGCTCCTGTGAACTGTATGTGGCGGCCTTCTGGCCAACCAAATAGAGATAATAATGCAGCTGACTGTGAAGGCGATGAATTTAAAGGACTAGAGAGTACAAACCACTCTTCTACTGATCGCCAGCTTTGGGTGTGGATACATGCTTCTGCTCTCACTGAAGCTTATGACACTTTGAAATTAGCTTGCCAAAAAGAGATGGAGGGCAGGGACATCGTGATTAATTGTTTCTCACTTGAGGGTCAACTTGCAAAATTAGAATTAGTGGGATCAAAAGCATTTCAACTCCTTCAAAGGACATTAATCCCTTCTACCAGGACTAGAGATAATTCTTGGAAGTTGATGAGACATTCAGCTGCCAAGGCGGATGAGGATTCGCAATCTACAATTCATCTTAAAAATGAGGAGGAAATTCCTTCTCATGCAATTTTGTCCCTTAATGTCAAGGATCCTTGCACATTAACAGAGAAGGGAAACACTGCAGATGCTCAAGATTTAGGTTCAGCTAGTATACTAGGTGATGTACTAGGAGCTGAAGACAAAAAGCATGTTATCTTTGGACGATTTTCAGATGAACCTGCAGGTAATGGCAAGATCAGAGCAAACAATTTTGGAGTAAGCCCTCCAGTGGAAGAGGCTGTTCTTTGCAAGGAAAAACATGACCAGAATAGGAATTTGGGAACTAAATACTTCCTCCACGTCACAGGGCTCATGATCTTGCCCGATTATGCTTTTGAAGATAGTAACGGAAGAGGCTTGCATGTTGGATGGTCTGTTATACTCCCCTTAAGCTGGGTCAAGGCATTTTGGATTTCTCTTGTCTCTAAGGGGGCTCATGCAATGGGGTTGAGAGAGAAGCGCTGGATTTCGTGTGAAATGGGGTTGCCATATTTTCCTTCAGATTTTCCTGATTGCGATGCATATTTATGCCTCAAGGAGACCGAAGCTGCTGCCTCTAATCTTAAAGAGGAACTTCATCCTCCAGCCATAAGACCTTTGAGGGTTCCCATTTTATCCCCATGGAATAGTATCCAAGTTGCTTTAAACGAAGAATCAAATGCAGTTGGAGATGCTGAAAGTTTTAGGCAGCAACATGGCATCAGAAGCTATTCATCATCTAATTCAGACTCTGGAAATTCTGATACTACATTAGCCGGCTGTCATGGAAATTCATTTGATGGTTTTATCGCACAGACGAGTTTTTTGCTGACAAATTTCTTGAGTGAAATTCAAGGCTGTCATTTACGTCTGTTTCCATATGTCGCTGATAAGGAGAGAAGTTTCACGAAGTTTATGAGGGTCGAAATCAAGCTTGGTCCGGGCCAAGATCAGTTTACTAGATTTAAGTACAATCATAAACTATGTTTTGTTGGAGTATTACTCCATGCTTACAAGGAAGGTTTTCTTGAAGAGGGAGCTCCTCGACTGACGGACATATCACTGTGGACTAGGTCAGAGAGTTTCGATGGAGGACTTCAAATGCCTCAATCTGCTGTGGCTTCGTACTTCACAGAGCAATCTTCTGGTAAGTGGGAACTCCAAATGCCAGAGGACCCTGTTCTTAGAGAAACTTATCGTTCGCCAATGGGCTTCGTCACCACTGGTTTTGTTAGAGGGAGCAAGAAGCCAGTAGCACAAGCTTTTTGCGAGGCAGTTGTACTCGCTCGTCTCAGAGAGGAACAATGGGATTTGGTGCCAGCTAAGCGAAGACGAAAGGAAATATATGTTCTAGTCAGGAATTTGAGATCTTCAGCTTATAGACTTGCTCTTGCCACCATTGTTCTGGAGCATCAGGAAGAAGATGTCGAATCCTTGTGA
>MsZML9
ATGGCGGCCGTCAATCCACAGCCTCTGCAAGCTCGACCAATCGAGGAGCGCGGGAGGGGTCCAATACAGGTAgaagacgatgacggtgattacgaagatggtggtgatgatgGTATGGAGGACATGGAAGAGGTGCATGTGAACTCCGTTAGCGTTGAGAAGTGTGCAggaggtgggggtggaggtggaggtggaggtgTGGTTATGGCTTCCAGGACCAGTGAGCTCACTCTGTCCTTTGAAGGCGAGGTGTATGTCTTCCCTGCTGTTACACCTGAGAAGGTGCAAGCAGTGCTCTTGCTGTTGGGAGGATGTGATGTACCAACTGGCATGCCCACAGTTGAAGTGTCTTCTGATCAGAATACAAGGGGTGTGGGTGACACTCCAAAGCGTTCAAATCTTTCGCGAAGAATAGCTTCCCTGGTCAGGTTTCGTGAAAAACGGAAGGAGAGATGTTTTGACAAGAAAATTAGGTACACTGTGCGTAAAGAGGTTGCACAGAGGATGCTTCGTAAGAATGGACAGTTTGCATCGTTAAAACAAACTTCAGGTGCTTCTAGTTGGGAATCGACTCAGAGTTTCCTTCAAGATGGCACTCCTCAACCAGAAACTGTCTTACGGAGATGTCAACATTGTGGAGTTAGTGAAAATAATACACCTGCAATGCGCCGTGGACCTGCTGGCCCAAGAACTTTATGTAATGCATGTGGTCTTATGTGGGCGAATAAGGGAACATTGAGAGATCTCAGCAAAAGTGGAAGGAACCTTACTGTCGACCATATAGAACCTGGGATGTCGATTGAAGCCAAGCCCTTAATTGTTGAAGGAGAAATTTCCAGAAGCCAGGATGAGCATGGTACTCTTGGTCGTCTTTCAAAAAAAGTTGATGAAGGATCCAATGATGCTTCTGTCAACCCAGATGAGGAAGATTCGCAGGAAACTGCAGAAGATCTTACAAACAGTTTTCCAATGGGGATTGTTTCTCCAGCCAATGATGAGCAGGAGCCGCTGGCTGAGCTTGCAAATCCTTCGGATACAGATATAGACATCACTACTAATTTTGATTAG
>MsJAZ26
ATGCCCAGAGCCACCGTTGAGCTTGATTTTTTCGGCATGGACCAGCACCACCGCGATGCCCCCTCCTCATCCTCCAAATCCCAGTTCCAGAAATTTCTCCACCGCCCCAAAAGCTTCCGAGACATTCACACCGCCATGTCCAAGATCAATCCCGAGGCCTTCAAATCCGTCATCGCTTCCGGCAATGCCAGCCCCAGCGTTCCAAATCCAGGAAAATCATTTTCGGTGCCGTCGAGCCCCAAGGCGGAGCAAGTCCCGTTTTCCTCGTTGCCGCTCTACGTTCCCACCGGCACTTCCGTTTCTTCTTTCACGGCTGCTGCTTCCGAGAGCCTTCAGGAAACGAAGCTGCTGACTATTTTCTACAACGGTACCGTCTCTGTTTTCGACGTCCCTCGCGACAAGGTGGATAACATATTGAAGCTTGCCATAGAAGGAAACTCCGGCAAAGCTGCAGAGGCATCGGTAGCCGTCGATCCAAAACTTGCTTTTCATCCAAGCGAGCAGCATCAGACCCAGCAGCTTGTGGATCCTCTTAGCGAACGTTAG
>MsJAZ24
ATGAGGAGGAACTGCAATTTGGAGCTTCAGTTATGTTTTCCAGGTGCTAATGAAACCCAGCAACAAGAACAGCAGCAGCAGATGACCATATTTTACAACGGAATAGCGTGCGTTCGTGATGTTACAGAGCTTCAGGCCAGATCCATCATTTTTCTTGCAAACAAAGAAATGGAAGAAAGGGTGAAGAGTCCACTTACTCCAAGTGGATCATCAGAACCACCTACACCAACTGTGATGTCTCCGCTGTGTAGCCCCGTTGCCGAGATCACTCCAAAGGTTTTTGCAGAAGAGAAAGCATCGGACTCAAGCAACATCTCCGTACCATCACTAGGAATTAAGGCACTTGAATTTATTATTTATGATTGGTATTTTTTCCTTCAGCTTCATAATCCTTCTGCTGATTCCAGCTTCCCTAACCCTAATGAAACCCAGCAACAAGAACAACACGAACAACAGCAGCAGCAGCAGCAGATGACAATTTTTTACGACAGAGTCAGATCCATCATTTTTCTTGCAAACAAAGAAATGGAAGAGAGGGTAAAGAGTCCATTTACTCCAAGTGGATCATCAGAACCACATTCACCAAATTTGATGTCTCCGCTGGGTAGCCCAGTTGCTGGCACGTCTCTGAAGAGATCACTCCAAAGGTTTTTGCAGGAGAGAAAGCATCGGAATCAAGCAACATCTCCATATCATCGCTAG
>MsJAZ16
ATGGAGAGGGATTTTCTGGGTCTGAGCTCAAACAGTGGTGGTGCGACTCTGAAGGAAGAACCCAATAAAGAAACCAAGAATTCAGCGGTGCCAAGAAGTTCAGGGATGCTGTGGTCGTTTTCAAACAAGGTTTCTGCACCTCCGCAATTCCTGTCTTTCAAGGCTCCCCAGGAAGATGGGCCAAGAAAAACTGCTCATGATAATTCATCTGTATTTATGACTATATCAACTGCTGATGCTTTTCACTCCAGCCAGAAGTCGTTCTCTGGTGGGATTCAGAAAAATTTCGTTTTTGATAAGCAAGCTGGAAACCACTGTGCAACGACAGTATATCCTATGCCTCAATTTGATGCACGTTCAGTTCATCAATCACAAGATGTAAAGATATACCCAGTAGTTAGCCAACACAACCAAAGGATTCCGATTACTTTGAGTTCTCCAGTTCTCCAGTCCCATGCTACTGTTGGGCATACCGGTTCTACCATAAAACTGCAACCACTTGGAGGAGTTCCGGTTCTGGCCCCTGTATCTGCTCTTCCTTCTACAACCTCCGTAGTTGGTACCACTGATCTCAGGAATGCATCCAATTCTTCTGGGGCACCTGCTCAGTTAACCATCTTTTATGCTGGTTCTGTGAACGTTTATAATGATATATCTCCAGAGAAGGCCCAGGCTATTATGTTGCTGGCTGGAAATGGATCATCTCCAACTCATTGTAAGGCAACATCCGTAACTCAAGTGCATGCACCGATACCTAGGCCTTCACTAGGAGGCGACGGTTTTTTCAGGAACCAGTCCCATATTACATCTTCAGTCTCTGCACTTCCAAGTCCTCTTTCTGAAACTTCATACGCGAGTTCTAACTCTGGAGGAGCATTTAATAGCACCAATGAAATAGCTATAGTGAAACCAGTAGGAACTTCAGCATCTCCTGTTGACCGCTCAGAGCCTTCTACAGTAGTCAGTTCAGTGGGATCGCCTGTGACGAATCTGATTCCAGCAGTACCTGTGCCTCAATCACGTAAAGCATCCTTGGCCCGGTTTTTTGAGAAGCGCAAGGAGAGGATGATGAGCACGGTGCCATACAGTGTCAGTAAAAAATCTCCAGACTGCAGCACTCCCGGATCGGAAGGTGTGAGTTTCTCGCTCAACTCTTCGAGTTCTTGTCCTCCCCAGTCTATAAATTAG
>MsJAZ5
ATGGCAGCTGAAAAGTTGAATTTTTCACAGACATGCAACCTGCTGAGCCAATTCTTGAGGGAGAAGAGAACCCTGCAAGTCGTCCCTCCCACAACAATGAACTTGCTGACGACCATGGAGGCTGCTGATTCGAACCCAGCCCATCAGGCGGCTCAGACTCCATCATCAAAACTCAGTATGGATTTGTTTCAGCACTTCACCAAAGGCCCAGAAGCGGTTTTGGGAGATCAGCAGCCTGGATCTGCTGCCCCGATGACTATTTTTTTCGGTGGGCAGGTGCTGGTTTTCAATGATCTGCAGGCTGAGAAGGCAAAAGAGATTATGGATTTGGCTACAATTGGAAGCTCCAAGAGTTCTGGTCGGTTTGTGGAGAAATTGGCTTCTGGTAATCAGTCGAATGTTGTCGCTAAAAATAATTACCAGGAAATTCAGAAGGTGCAACCCCAAGCAGCTGCGTCAGATTTGCCTATTGCTAGAAGAGCTTCGCTTCACAAGTTCTTGGCTAAGAGAAAAGAAAGGGTGGCAGCAATAGCACCGTATCAACTGAACAACCAGAGAGCATCATCTCCTGCCAAAAGTGACGAGCAAACGAGTTCGAGGGCAGAAGACCAAAGTTCAAAGCAGCTTGAGCTCAGGCTATAG
>MsZML6
ATGGCAGAATCCGATCACCAGAATTCAATGTACAGCACCGGAGGAGGAGTGACACAGAGTAACCAAGTTGACGACCAAGACGACGACGTTGAAGAGCCCATTGACAACCCTAACATACGCTTCGAAGATAGCACCGCCATTCCTCCAAATCAACTCTACCTTCCCAGCTCCGAATACCCTCCGCCGCCCGCCGCAAACGGTGCCTCTGATCAGCTTACTCTGTCCTTCCAGGGCGAAGTTTATGTCTTCGACGCTGTTTCGCCTGATAAGGTGCAGGCGGTACTGCTACTTTTGGGTGGATATGAAATCCCTTCTGGCATTCCTTCCATGGGGCCGGTTCCTCTTAACCAGCAAGGTATGAATGACTTACCTGCAAAGCCAATTCAACCGCAGAGAGCTGCATCTTTAAGTCGGTTTCGCGAGAAGAGAAAAGAACGTTGTTTTGATAAGAAAATCCGTTACACCGTTCGGAAAGAAGTTGCACTAAGAATGCAGCGTAAAAAGGGTCAATTTACATCGTCTAAGGCTAGTTCCGATGATGGAGGCCCTGCGTCATCTACACAGGGCTCTGGTCAAGATGAAAGCATGCGGGAAACTTCGTGCACACACTGTGGGATAAGCTCAAAGTCAACTCCGATGATGCGTCGTGGGCCAGCAGGTCCAAGGACTCTATGTAATGCATGTGGGCTGAAATGGGCCAACAAGGGATCTCTAACAGGTGTTCCTAAGGTTTTAAATGTAGGTATCCACGATCCTTCTTTAAAAGGAATTGAACAGAGTAACGGCGAAGTTCAAGACTCTGATGTTGTAGCCATGGGTGCCAACGTTGCCCCTTCCTCAGCTAATGGCGATAATTCAGCCATGACCGTAGACAGGAAATTGTGA
>MsPPD4
ATGAACGCCCCCACGACGACGTTTCGCTCCATTCTCGAGAAGCCGCTCAATCAGCTCACCGAGGATGACATTTCCCAGCTCACCCGCGAAGACTGCCGCAAATACCTCAAAGAAAAAGGAATGCGGCGGCCCTCCTGGAACAAATCGCAGGCGATCCAGCAGGTTATTTCGCTCAAGGCGCTGCTGGAGCCCAACGACGATTCCGGCGCCGGAGCTCTCAGAAAGATTGTCGTTTTGCCTCATACGACCACAACCACCACCCAGCGCGTCAGTACTTTCGCGGCTTCGAATTCCGCTGATTCAGCTAAGGAAGTGAGCCCCGATGTCCAGGCTTCTGTGTCCGCTGACGAATTGGCGCCGCATCCGAGAAATGAACCGCCCAAACCAGCTCCCGAGGACCCACCGGTCTATGCGGATACCACGGCCATCAGTCTCAGAAATCATTGTACAACTGATGCATCAGTTAGTAAAATGACAATTTTCTACAGCGGCAAGGTGAATGTATATGATGGAGTGCCACCTGATAAGGTAAATGAAGCTTTCTCTTTGAATGGAGACCTTGAGATAAGCCTTCCAATGCAGGGATATATGGATTTGCAGGCACGGGCAATCCTGCACCTTGCAGCAGGGCCCAACCATTTGCTTTTGGACAATCAATTTGGTGGTGCTGCAGCAGCAAGATCCTTACATTGCCAATTTCAGACTGCAGGCGATAAAGATGGCCTTTTCCTTCCTAGTGCAACAATTTCTCAGGCAATGCAAACAGGTAACTTTACAGAGAAGGTCAGTGAATATACACAGCAGTACTGGGAGAAAGGGAACAACACTCGTGATCCTGATGCAGAGGGTCAGGCGAACAGAAAAGTCTCGTTGCAGAGATACCGTGAAAAGCGAAAAGACAGGGAAAAATTAAAGATTAAGAAAAATATTGGATCGAATACTAGCTTGGAGGTTTACTTGAATCGTCAACTCAGGACACATACCTCAAATGGTAATTCAAGTCAGTATGGCACAAGCTCTCCACCCCAACCTGAGCTGCTACAGACAGCTGAAAATCAGCCAAGGTTCCGCTGTCTTCCTGTTGACCTAAACGAGAAGGATATCCTGGAACGCCGGACTTGA
>MsJAZ20
ATGGCCACTTCTGAACCACAGTCGGATTCTCACAAAATTCCAACGGGTGAGTCAACTCGGAGCGAAGAACAAATTACGATTTTCTATAATGGACTAGTTTTTGTTTGCGACGTGATGGAACTTCAGGCCAGGGCCATAATTTTGTTGGCAGCTAGAGAAATGGAAGGAAGAGACAGATCAATGTGGTCCAGCGCAGCATTGCTTGCATTGCACTATCAAATTTATGGGCCTCCAGGTGTGTCCCTGAAGAGGTCTCTTCAAAGCTTTCTCCAAAAGAGAAAGCAAAGAAGTCAAGCAGCTTCTCCATACAACTCCACCACCAACCTATGA
>MsZML12
ATGACCATCGATTCGATTCGTGAGCCTCCTCCAATGTCAATGTACGGACACTCTCAGGACATGACCATGCCAAACCCGATCCCCGCCTGCGACGACGACGATGCCGGCGCCGCAGACTCCATCGACAACGCCCACATTCAATACGATTCCCATACGCTCGAGGACGGCGGCATCGTCGTCGTTGAGGACGTTAGCTCCGACGGCGTCTACGTTCAAGGCGGCTCCGCTAGCTCCGAATTGCGCGGTCCGCCTTACGACGGCTCCAGCCAGCTAACGCTGTCGTTTCGCGGCCAGGTCTTTGTTTTTGACGCCGTTACGCCTGAAAAGGTTCAAGCAGTGTTATTACTGTTGGGAGGTAATGAATTATCTCCTAGCGCTCAAGGGACGGAGTTGGCATCTCAGAATCAGAGGGCTATGGAAGATTATCCCCGATGTAGTCAACCTCACAGAGCAGCGTCATTAATTAGGTTTCGTCAAAAGAGAAAAGAGCGATGCTTTGACAAAAAAGTGAGATATGGTGTTCGTCAAGAAGTAGCACTCAGGATGCAACGAAACAAGGGGCAATTTTCTTCCTCCAAAAGGTCAGATGGAGATAGTAACTGGTCTGCTGGCCAAGAATCAGGGCAGGAAGATTGCCATGCCGAAACCTCCTGCAAGCATTGTGGAATAAGTTCAAAGTCCACACCAATGATGCGGCGCGGCCCATCTGGTCCTAGGTCTCTTTGCAATGCTTGTGGGCTTTTTTGGGCAAACAGGGGGGGTTTAAGGGAACTTTCCAAGAGAAGCCATGATATCAAACGAATTGAACAGGGTGGTGAACCTGATACTAAAGATTTGGACAGCGTAACCGCCATCGATGCACACAACAATCTTGTTCCCTTCTCTAATGGTGATAACTCAGCTTTAGTTGCCGAAAACTAG
>MsJAZ12
ATGGAGAGAGATTTCTTGGGTTTGAACTCAAAGGAGCCAGTGGTTGTGGTGAAGGAGGAGACCAACAACGATGGCGGCAAAGACCCAGGGTATGGAAGAGGTGGAAGGGCACATTGGCCCTTTCTAAACCAGGTCTCTGCAGTTCCTCAGTTTATGTCCTTCAAAGCTGCTCAAGATGATAGGACTAAAAAAATGGTACCTGATTCATTCTTGTCTTCCGTCTCTGCGGGTGCATTTGACCCTTGTCAAAAACAAACTACATATGAATCTCAGAAGAACTTCAATCACGATAGGCAAGGTGGGATTCATTTTTCTCTGACAGCTTATCCTAGGCAACGTTATATGCATTCTGTGCACCGTCCTCATGATACAAAGATGATTTCAGTTACCAGTCAAGGGATTTCTGTTCCAATGAGCAACCCTTACTTGAAGAATCACTTTACTACTACTGGTCAGAATTTTTCCACAACTACCATGAAGCATACGGCTCCACCTTCAGCTCTTCCTGTTACAGGTGGTTCCATTGCTGGGATCACTGAGCCGTGGAACAATGTCAAGACCTCTGGGTCACCTTCACAATTGACAATCTTTTACGCTGGTACTGTGAATGTCTATGATGATATCTCCCCTGAGAAGGCTCAGGCACTGATGCTTTTGGCTGGAAACAGTTGTTCTAACTCCTCTAGTGCTGCACAGCCCAAAGCTCAAGCACCGAGTGCAAAGTTGGCAGCGGAAGACGGTGTTCCTGTGAATCAGCGTACAAATATGCCCCCACCTGCTCTTTCTAGCCCCTTATCATCTGTTTCTTCACATACTGGTTCCCAGTCAGTAAGTGGGTCCACCAGCACTGATGAACTAATGTCAGCTAGAACGACCGGACGTCCAACCAGTCCTGTTAACAAAATGGAGGCTCCAGAAACAGCAAATGCAGTTCGATCTGTTGCTGCGACTTCTATGATTCCTTCTGCTGTTCCACAGGCTCGCAAAGCATCCTTGGCTCGATTTTTAGAGAAGCGCAAGGAAAGGGTGATGAGTGCAGCACCATACAATTTCGACAAGAAATCACCGGAATATGGCACTCCGGAATCCAACGGAGTGAATTTTGGTCAACAAGGAGAACAACGATGA
>MsJAZ22
ATGAGGAGGAACTGCAATTTGGAGCTTCAGTTATATTCTCCAGGTTCTAATGAAACCcagcaacaagaacaccagcagcagcagcagcagcTGACCATATTTTACAACGGAATGATGTGCGTTCGAGATGTTACAGAGCTTCAGGCCAGATCCATCCTTTTTCTTGCGAACAAAGGAATGGAAGAAAGGGTAAAGAGTCCATTTACTCCTCCAAGTGGATCATCAGAACCACCTTCACCAAATGTGGTGTCTCCGCTGTGTAGCACCGTTGCTGGTGTGTCTATGAAGAGATCACTCCAAAGCAATCTGGAGCTTCATCATCCTTCTGCTGATTCACGCTTCCCTAACCCTAATGAAACCCAGCAACAAGAACAACAGCAGCGGCTGACCATTTTCTACAACGGAATGGTGTGCGTTTGTGATGTTACAGAGCTTCAGGCCAGATCCATCCTTTTTCTTGCAAACAAAGAAATGGAGGAAGGGGTGAATAGTCTCTTTACTCCTCCAAGTGGATCAGCAGAACCACCTTCACCAAATGTGATGTCTCCACTGTGTAGCCCCGTTGCTGGTATGTCTATGAAGAAATCACTCCAAAGGTTTTTGCAGAAGAGAAAGCATCGGACTCAAGCAACATCTCCATACCATCACTAG
>MsJAZ10
ATGGAGAGAGATTTCTTGGGCTTGAACTCCAAGGAGCCGGTGGTTGTGGTGAAGGAGGAGACCAAGAACGATGGCGGCAAAGACCCAGGGTTTGGAAGAGGTGGAGGTGCACATTCGTCGTTTCAAAACAAGGTCTCTGCAGTTCCTCATTTTATGTCCTTCAAAGCTGCTCAAGATGATAGGACTAAAAAGATGGTACCTGATTCATTCTTGTTTTCCGTCTCCACGGATGCATTTGGCGCTTGTAAAAAACAAACTACATATGAAGCGCAGAATTACTTCAATCACGATAGGCAAGGTGGGACTCAATTTTCCCTGACAGCTTATCATACGCAACACGATGTGCATCCTGTGCACCGTCCTCATGATGCGAAGATGATTTCAGTTACCAGTCAAGGGATTTCTGTTCCAATGAGCGACCCTTACTTGAAGAATCACTTTGCTACTACTGGTCAGAATTTTTCCACCGCCACCATGAAGCATCAAATATTTGGAGGAATTCCTGTTACGGCTCCACTTTCAGCTCTTCCCGTTGCAGGTGGTTCCATTGCTGGGATCACTGAACCGTGGAACAATGTTAAGAACTCTGGGTCTCCTTCGCAATTGACAATCTTTTATGCTGGTACTGTGAATGTCTATGATGATATCTCCCCTGAGAAGGCTCAGGCAATGATGCTTTTGGCCGGAAACAGTTGTTCTAACTCCTCTAATGCTGCACAACCCAAATCTCAAGTGCCTAGTGCGAAGTTGGCAGCGGAAGACGGTGTTCCTGTGAATCAGGCTACAAATATACACCCACCTGCTCTTTCTAGCCCCTTATCTGTCTCTTCACATACTGGCGCCCAGTCAGCAAGTGGGTCCACAAGCACTGATGAACTAATGGCAGCTAGAACTTCCAGACGTCCAACCAGTCCTGTTAACAAAATGGAGGCTCCAAAAACAGCAAATGCAGCTGGATCTGTTGCCCCAACTTCTATGATTCCTTCTGCTGTTCCACAGGCTCGCAAAGCATCCTTGGTTCGGTTTTTGGAGAAGCGCAAGGAAAGGGTGATGAGTGCAGCACCATACAACTTCGACAAGAAATCACCAGAACACGGCACTCCAGAATCCGGCGGAGTGAGTTTTGGCCAACAAGGAGAACAACGATGA
>MsJAZ29
ATGTCCAGAGCCACCGTCGAGCTCGACTTCTTCGGCATGGATCAGCACCACCGGGAGGCCGCCTCCTACTCCTCCAAATCCCAATTCCAGAAATTCCTCCACCGACCCAGAAGCGTCCGAGGCATTCACACCGCCATGTCCAAGATCAACCCCGAGGTCTTCAAGTCCGTCATCGCTTCCGGCAATGCCAGTCCCAGCATTCCAAATCCGAGGAAATCGTTTTCGGTGCCGTCGAGCCCCAAGGTGGAGCAAGTCCTGTTTCCCTGTTTGCCACTCTACGTTACCACCGCCGTTTCCGATTCCTCTGTCGCGTCTGCAACTTCCGAGAGCCTCCAGGAAACAACGCCAATGACGATTTTCTACAACGGCACCGTCTCTGTTTTCAATGTCCCTCTCGACAAGGCGGATAGCATATTGAAACTTGCTTTGGAAGGAAACTCCCGCAAAGCTGCCGAAGCAGCGTTACCCGTCGATCCAAAACTTGCTCTTCATCCAAGTGAGCAGCAGCAGCAACTTGTGGATCCTCTTAGCGAATATCTACCAATTACTCGTTCTAAGTCATTGCAGAGGTTTCTCGAGAAACGCAAAGAGAGGTTGAATGCGGGTTCTCCATATGCTTACCAAACCTAA
>MsTIFY2
ATGGCTGTTCTGAAAATGGCCCAGCAAGGCATCCCCAACAATGCCACAACTCCTagcagccaacagcaaaaacagcatccggagaagcagaagctagaggagcagcagcagcagcTGGGGAAGCACACCATCTTCCATGACTTTCTGGGCATGAAGCCTGGAGATTCCCCTGTGCTTTTGCCAGCAAAAGCCTCCACCGATTGCAGACTCTCTGAGCCTTCTCCCTCGGCCTCCGCTTCCCTTGGGGCTTCCTCCGGCGGCGGCCGGGGCCCCATTTCTACCACCTCTGATCTGGGTTCCGAAAGGCACGCTGGAAACCATCTTGAGGGGGTTCCGTTCTATGGCCATAGGAGCGATATATCTGGGCTTGAGATAAGTAACAGGTTACTAGGAAGTAAACGGAGTAATTCAGACTCGACTTTTATGGGTTCATCCAGAGATGGTGTCCCTCATACGGGTCCTGATCACCTTGAGAGCTCGCATTTGATGAAGATGCTTCGAAATGGACCAGGGGGAGAACGACCTAGAAGGTCCATTGACGATGAAGCAGTCTTTGCTACACAGCCACTGAGGCCAACTTCTGGTCCTCTGATTTTTCAGCCTCCACTTGGTGGTAGAGTTGACACCAAACGGGAACGGCCTAGTCCTATGAATATGGGTGCTGCAGTACAGTACCCTGCACGAGGGGGTCATTTTGTACCCATGGTACATCAATTACCTTCAAACCGATTTAGGGATGCCAATGCCATTCCAAACAATATCTCTCAATCAGCAGCAGATGAGGGATCTAGAACTGGAATTAAAGGCCCGGGAATTTTGAGTTCCATTAATGCCAGCAGTGATGCTCCTGAAAGAAACTCGTCTGGCGTGCTACCAAGAGGCAGCAGGCAGAAATCTGGGACTCATAATTTAGAGTCAGAACCTTCTAATCCAAGTCAACATGGATTTACTTCAGCTGGTCGGCAGATGACCATATTTTATGGTGGTCAAGCTCATGTTTTTGATGATGTCCATCCGAACAAGGCAGATGTTATAATGGCTTTAGCCGGATCAAATGGAGGATCTTGGTCAACAACCTACTCACCAAAACCTAATGCAAAGCTGGGCAGTGAAGGTCGCATGCCTAGTGGAGAGGTTGAAACCGGTGCAGCAAGTAACAACGCACTGTTGCGAGAATACCATGGGAGGTTAAGTGTTCCTGGGAATTCTAGTCCAGCTGCGGGTTTTGCTGATCGAATATTGACACCGGCAGGTGGCCATCAAGGTAGCAATTTAGTCAAAGATACAAGAAACCCGATTCAAGCTGCGGAACCCAGTTCAAAAGAGAAAAATGAGCTGTGA
>MsZML4
ATGGCAGAATCCGATCACCAAAATTCAATTTACAGCAGCACAGGAGGAGTGACGCAGAGTAACCAAGTTGACGACCAAGACGACGACGTTGAAGAGCCCATTGACAACCCTAACATCCGCTTCGAAGATAGTACCGCCATTCCTCCAAATCAACTCTACCTTCCCAGCTCCGAATACCCTCCGCCGGCCGCCGCAAACGGTGCCTCTGATCAGCTAACTCTCTCGTTTCAGGGCGAGGTTTATGTCTTCGACGCTGTTTCGCCCGACAAGGTGCAGGCAGTACTGCTACTTTTGGGTGGATATGAAATCCCTTCTGGCATTCCTTCCATGGGGCCGGTTCCTCTTAACCAGCAAGGTATGAATGACTTACCTGCAAAGCCAACTCAACCGCAGAGAGCTGCTTCTTTAAGTCGGTTTCGCGAGAAGAGAAAAGAACGTTGTTTTGATAAGAAAATCCGTTACACCGTGCGGAAAGAAGTTGCACTCAGAATGCAGCGTAAGAAGGGTCAATTTACATCGTCCAAGGCTAGTTCTGATGATGGAGGCCCTGCTTCATCAACACAGGGCTCTGGACAAGATGAGAGCATGCAGGAAACTTCGTGTACACATTGTGGGATAAGCTCAAAGTCAACTCCAATGATGCGTCGTGGGCCAGCAGGCCCAAGGACACTATGTAATGCATGTGGGCTGAAGTGGGCCAACAAGGGATCTCTAACAGGTGTTCCTAAGGTTCTAAATGTCGGTATCCAGGATCCTTCTTTAAAGGGAATTGAACAGATTGATGGTGGAGTTCAGGATTCCGATGTTGTAGCCATGGGTGCCAACATTGCCCCTTCCTCAGCTAATGGCGATAATTCAGCCATGACCGTAGACAGGAAATTGTGA
>MsZML13
ATGACCATCGATTCGATTCGTGAGCCTCCTCCAATGTCAATGTACGGACACTCTCAGGACATGACCATGCCAAACCCGATCCCCGCCTGCGACGACGACGATGCCGGCGCCGCAGACTCCATCGACAACGCCCACATTCAATACGATTCCCATACGCTCGAGGACGGCGGCATCGTCGTCGTTGAGGACGTTAGCTCCGACGGCGTCTACGTTCAAGGCGGCTCCGCTAGCTCCGAATTGCGCGGTCCGCCTTACGACGGCTCCAGCCAGCTAACGCTGTCGTTTCGCGGCCAGGTCTTTGTTTTTGACGCCGTTACGCCTGAAAAGGTTCAAGCAGTGTTATTACTGTTGGGAGGTAATGAATTATCTCCTAGCGCTCAAGGGACGGAGTTGGCATCTCAGAATCAGAGGGCTATGGAAGATTATCCCCGATGTAGTCAACCTCACAGAGCAGCGTCATTAATTAGGTTTCGTCAAAAGAGAAAAGAGCGATGCTTTGACAAAAAAGTGAGATATGGTGTTCGTCAAGAAGTAGCACTCAGGATGCAACGAAACAAGGGGCAATTTTCTTCCTCCAAAAGGTCAGATGGAGATAGTAACTGGTCTGCTGGCCAAGAATCAGGGCAGGAAGATTGCCATGCCGAAACCTCCTGCAAGCATTGTGGAATAAGTTCAAAGTCCACACCAATGATGCGGCGCGGCCCATCTGGTCCTAGGTCTCTTTGCAATGCTTGTGGGCTTTTTTGGGCAAACAGGGGGGGTTTAAGGGAACTTTCCAAGAGAAGCCATGATATCAAACGAATTGAACAGGGTGGTGAACCTGATACTAAAGATTTGGACAGCGTAACCGCCATCGATGCACACAACAATCTTGTTCCCTTCTCTAATGGTGATAACTCAGCTTTAGTTGCCGAAAACTAG
>MsJAZ35
ATGGAGGAAAAAGCAGAAGTTGGTTGTGATCTGAAGCTTTCAGAGATGGAGAAAGAAATGGTTGCCCAAAACAAGCCAAACCAGACAGAGGATGATCTGCAGAACATCAGGAAAGGACCATCTGCACTAAACATTACCAGTCCTGCTCCGGCTCAGCTTACCATCTTCTATGCAGGGAGCGTTAGTGTGTTTGACGCAATTACTGCAGAAAAGGTTCGTGAACTTATGCTTATTGCTGCTGCTGCTGCTGATAAGAAGACCAGTGATGTGAAGAATACTGCGACAAGCGGTCCTCCAAGTCCACTGGTTCGTACAGGGTCGTCCTCGCTGCAAAACTCTTCTGCTCCTGGTTCACCAGTTGTCCAGCCCTACCCTGATCAGAAGAGTTCCACCAGCAAATTGGAAGCTGGGTTTCCCATTGCAAGGAGACACTCTCTTCAGCGCTTCCTGGAGAAGCGACGTGACAGGTTGGTCAGCAACAGTCCATATCCTACTTCGCCAGCAACACCGATGGACGACAGCTCAAAAACTAATCCGAGCAATAACGCTTCTCCGGGTGTGGGTTGCTTCAAACAATCTGCCATGGTTCAGGAAGAAACTCAACCAAGTTCGGTTGCCTAG
>MsTIFY5
ATGGCTGTTCTGAAAATGGCCCAGCAAGGCATCCCCAACAGCAATGCCACAACTCTCAGCAGCCAACAGCAAAAGCAGCAGCCGCAGAAGCAGAAGCTAGAGGAGCAGCAGCAGGGGAAGCACACCATCTTCCATGATTTTCTGGGCATGAAGCCGGGAGATTCCCCTGTGGTTTTAGCCCCAAAAACCTCCACCGATTGTAGGCTCTCTGAGCCTTCTCCCTCCGCCTCCGCTTCCCTTGGGGCTTCCTCCGGCGGTGGCCGTGGCCCCATCTCCACCACCTCTGATCTGGGTTCCGAAAGACAGGCTGGAAATCATCTTGAGGGGGTTCCATTCTATGGCCCGAGGAGTGATATTTCTGGGCCTGAGATAAGTAACAGGTTACTAGGAAGTAAGCGGAGTAATTCGGATTCGACTTTTATGGGTTCATCCAGAGATGGTGTCCCTCATATGGGTCCTGATCACCTTGAGAGGTCACATTTGATGAAGATGCTTCGACATGGACCAGGGGGAGAGCGACCTCGAAGGTCCAATGATGATGAAGCAGTCTTTGCTACACAGCCACTGAGGCCAACTTCTGGTTCTCTCATTTTTCAGTCTCCACTTGGTGGTAGAGTTGATACCAAATGGGAACGACCTACTCCCATGAATATGGGTGCTGCAGTACAGTACCCTCCACGAGGGGGTCATTTTGTACCCATGGTGCATCAATTACCTTCAAACCGATTTAGGGATGCCAATGCCAGTCCAAACAATATTTCTCAATCAGCAGCAGATGAGGGATCCAGAACTGGAATTAAGGGCCCGGGAATTTTGAGTTCTATTAATGCTGGTAGTGATGCTCCAGAAAGAAACTCGTCTGGTGTGCTGCCAAGTGGCAGCAGGCAGAAATCTGGGACTCATATTGTAGAGTCAGAACCTTCTAATCCAAGTCAACATGGATTTACATCAGCTGGTCGGCAGATGACCATATTTTATGGTGGTCAAGCTCATGTTTTTGATGATGTCCATCCGAACAAGGCAGATGTTATAATGGCTTTAGCTGGATCAAATGGAGGATCTTGGTCAACAACCTACTCGCTAAAACCTAATGTGAGGCCAGGCAGTGAAAGTCGCATGCCTAGTGGAGAGGTTGAAACCGGTACAGCAATTAACAACGCATTGTTGCGAGAAAACCGTGGGAGGTTATCTATTCCTGGGAATTCTAGTCAAGCCGCGGGTTTTGCTGATCAAACATTGACACCGGCAGGTGGCCACCAAGGCAGCAATTTAGCCAAAGATACAAGAAACATGATTCAACCAGCGGAACCCAGTCCAAAAGAGAAAAATGAGCTGTGA
>MsPPD2
ATGAACGCCGCCACCACGACGTTTCCCTCCATTCTCGGGAAGCCCCTTAACCAGCTCACCGAGGATGACATTTCCCAGCTCACCCGCGAAGACTGCCGCAAGTACCTCAAAGAAAAAGGAATGCGGCGGCCCTCTTGGAACAAATCTCAGGCGATCCAGCAGGTTATTTCCCTCAAGGCGCTGCTGGAGCCCAACGAAGATTCCGGCGCCGGAGCTCTCAGAAAGATTGTCGTTTCGGCTCAGACGACCACCGCCACCACCCAGCGTGCGGCTTCGAATTCCGCTGATTCAGCTAAGGAAGCGAGCGCCGATGTCCAGGCTTCAGTGTCCGCAGACGAACCAGCGACGCATCCGAGAAATGAACGGCCGAAATCGGTTCCCGAGGATCCGCCGGTCGATGCGGATACCGCGGCCATCAGTCCCAGAAATCAGTGTACAACTGATGCATTAGTTCGGCAAATGACAATTTTCTACAGTGGCAAGGTGAATGTATATGATGGAGTGCCACCTGATAAGGTAAATGAAGCTTTCTATTTGAATGGAGACCTTGAGATAAGCCTTCCAATGCAGCGATATATGGATTTGCAGGCACGGGCAATCCTGCACTTTGCAGCAGGGCCCAACCATCTGCTTCTGGACAATCAATTTGGTGGTGCTGCAGCAGAAAGGTCCTTAGGGTGCCAATATCAGACTGCGGGCGATAAAGATGGCCCTTTCCCTCCTAGTGCAACAATTTCTCAATCAATGCAAACAGGGAAGTTCGGCGAATATACACAGCAGTACTGGGAGAAAGGGAACAGCACTCGTGATCCTGATGCAGAGGGTCAGGCGAGCAGAAAAGTCTCGTTGCAGAGATACCGTGAAAAGCGAAAAGACAGAGAAAGATTAAAGATAAAGAAAAATAGTGGAGCGAATTCTAGCTTGGAGGTTTACTTGAATCATCAACTCAGGACACATACCTCAAATGGTAATTCAAGTCAGAGTGGCACAAGCTCTCCACCCCAACCTGGGCTGCTGCAGACAGCTGAAAATCAGCCAAAGATCCGCTGTCTTCCTGTTGACCTAAACGAGAAGGATATCCTGGAACGCCAAGCTTAA
>MsZML2
ATGGATGACATCAGTGGCAGCAATGCGTCGATGCATATGAGCGATGAAGTGCATTTGCAATACATGCAAGAACATGAGCATCCTCAGGGGTTGCATCAGATGAGCAATGGGAAtggggtggctgatgatcatgatgatggaagtggtgctggtactggtggtgctgAGCTTTCTGAAGTTAATGTACAGTCTGAACCTGTGAATCTCTCTGATACGAATAGTGGGATGGTGGACCATAGCGGCAATAATGGAGACCAGCTCACATTGTCATTTCAGGGTCAGGTTTTTGTGTTCGACTCTGTGTCACCCGAGAAGGTTCAAGCTGTGTTGCTGCTATTGGGGGGCCGTGAAGTACCTCCGGGCATGGCTGCCGTTCCACTAACCACCCAGCATGATAATAGGGCCCTTACTAGTATTCCACAACGGTTGAGTGTCCCTCAAAGACTAGCTTCACTTATTAGATTTCGTGAAAAACGAAAAGAAAGAAATTTCGACAAGAAGATTCGTTATACTGTTCGCAAAGAGGTAGCACTTAGGATGCAACGAAAGAAAGGTCAATTTACATCTTCTAAGCCCAACAGTGATGATTCTGCATCAGCTATCACAAGTTGGGGCTCAAACGAGAACTGGGGTCAGGATGGTAATGGATCCATTCCCCAAGAGGCTGTCTGTCGACACTGTGGCACCAATGAGAAGTGTACACCAATGATGCGACGTGGACCCGATGGACCAAGAACCCTTTGCAATGCATGTGGACTAATGTGGGCAAACAAGGGAATATCCATGTCAGATTCTAATTCCCCCTCACCCGCTTGTCTTTTGCTTTTTTACTATTTGAGCTTTTTCCCCCCTTCGATGAGTCATCTCTCTCACCACCAAATCCCTAATTCAATTCCGCCGCCATCAAATTCCATGTCGACCGTCCAAATCAACCGCTCCGCCGCCAATTCCGATGTCCGATTTTCGAAGCAAACAACCGCCCTAGCCAAACCCGTGATCCGAGAAACCCCAAACCCACCCCGAAACCCGAGAATCCAACCAAAGCTTGTGCGGATCATACACGCCGACGCCGACGCAACCGACTCCTCCAGCGACGACAACGAGGACAGCGTCGTGCCGACGGTGAAGCGTCGCGTCAGAGAGATCAACCTTGAGGTCTCTTCGCCTTCCTCTGCTTCGTCTTCTCCGCCTTGCTCCGGTCGTCCTAAGCTGTCCAAACGAGCCAAGCTGCAACCGAAATCGGGCCCGGACCGCCGGAAGGGGTTCGTCGGCATCCGGCAGAGACCATGGGGCAAGTGGGCTGCGGAGATTCGAGACCCGAATCAGGGAAAACGGCTTTGGCTCGGAACCTTCGACACGGCGGAGGAAGCTGCGGCGGCGTACGACAGAGCTTCGCTGATGCTCAGGGGCCCTCGTGCAGTCACTAACTTTCCTGGAGCTGGGGAGACGGTGGTCGCTGATGAGGTGGTCGCCGCTGCGGAAGTGGGCCATGGGGAAGGAGGAGGAGCAGTCGCCGCCGTGGGTGGAGGAGAGGGGGCCGCAGATTGTCTTTAA
>MsTIFY3
ATGGCTGTTCTGAAAATGGCCCAGCAAGGCATCCCCAACAATGCCACAACTCCTagcagccaacagcaaaaacagcatccggagaagcagaagctagaggagcagcagcagcagcTGGGGAAGCACACCATCTTCCATGACTTTCTGGGCATGAAGCCTGGAGATTCCCCTGTGCTTTTGCCAGCAAAAGCCTCCACCGATTGCAGACTCTCTGAGCCTTCTCCCTCGGCCTCCGCTTCCCTTGGGGCTTCCTCCGGCGGCGGCCGGGGCCCCATTTCTACCACCTCTGATCTGGGTTCCGAAAGGCACGCTGGAAACCATCTTGAGGGGGTTCCGTTCTATGGCCATAGGAGCGATATATCTGGGCTTGAGATAAGTAACAGGTTACTAGGAAGTAAACGGAGTAATTCAGACTCGACTTTTATGGGTTCATCCAGAGATGGTGTCCCTCATACGGGTCCTGATCACCTTGAGAGCTCGCATTTGATGAAGATGCTTCGAAATGGACCAGGGGGAGAACGACCTAGAAGGTCCATTGACGATGAAGCAGTCTTTGCTACACAGCCACTGAGGCCAACTTCTGGTCCTCTGATTTTTCAGCCTCCACTTGGTGGTAGAGTTGACACCAAACGGGAACGGCCTAGTCCTATGAATATGGGTGCTGCAGTACAGTACCCTGCACGAGGGGGTCATTTTGTACCCATGGTACATCAATTACCTTCAAACCGATTTAGGGATGCCAATGCCATTCCAAACAATATCTCTCAATCAGCAGCAGATGAGGGATCTAGAACTGGAATTAAAGGCCCGGGAATTTTGAGTTCCATTAATGCCAGCAGTGATGCTCCTGAAAGAAACTCGTCTGGCGTGCTACCAAGAGGCAGCAGGCAGAAATCTGGGACTCATAATTTAGAGTCAGAACCTTCTAATCCAAGTCAACATGGATTTACTTCAGCTGGTCGGCAGATGACCATATTTTATGGTGGTCAAGCTCATGTTTTTGATGATGTCCATCCGAACAAGGTTTGCTTTCTTAAAGAATGTAGTTTATATATCCCTTGA
>MsJAZ8
ATGTCGAGTTCGTCGGAGAAATTTTCAGGCCAGAGAGGGATGAGGACGGCGGAGAAGCCGTCGAGCTTCACTCAGACATGCAGCATGCTTTGCCAGTACCTCAAGGAGGAAGGCAGCTTTGGAGATCTGAATCTTGACATGGCATGCAACAACATGCAACAATCAAATGGAGGAGCACCTGAGATGTTTCATCAGAAAGCCCCACCCATGAATTTCTTTCCATTTATGGAAACTTCTCGAAACATGCCAACGGCGGCTAGAGATTTCAAATCCATGGATTTGTTTCCTCAACAAGCTGGTTTTGGTCCCTCTGCCCCCACTCCCAGAGAAGAGGTCCCCATGATGGCTGATTCTAGTGTGAAGAAATCTGCCCCGGGAGAGCCTCAAAAGGCACAAATGACTATCTTTTATGATGGACAAGTCATAGTGTTCAATGATTTTCCCGCGGACAAGGCGAAGGAAGTCATGCTCTTAGCAAGCAAGGAAAGTTCCCAGAGGCATACCACTCCAGCTTCTACTCCGGCCAACATTAACAATGCCTTTGCCTCTCATTTGGGCAAGAGTCCAATTAATTCCAGCAGTTCAGTTCCCCCGAGCACAAACATGTTGCCTAAGTTTGACAATCAAGCGATCCAGGAGGGCGACAAGCCATCCCCTCGACCGATAGTCTGTGATCTTCCACTTGCGAGGAAAGCTTCGCTGCATCGATTCCTTGAAAAGAGAAAGGATAGGCTCAGCACGCGAGCACCGTACCAAACGAGCAGCCCTTCATCCGGCCCGGTGAAGCCAACCGAAAACAAGTCATGGTTAGGGTTGGCTGCTCAACAAACCCAATGA
>MsJAZ2
ATGGCAGCTGAGAAGTTGAATTTCGCACAGACATGCAACCTCTTGAGCCAGTTCTTGAAGGAGAAGAGAACCCTTCAAGTCATCCCTCCCACAACCATGAACTTGCTGACGACCATGGAGGCTGCTGCTTCGAACCCAGTTGATCAGACGGCTCAGACTCCGTCGTCAAAACCCAGCATCGATTTGCTTCCGCAGTTCACCAAATACCCAGAAGCGGCTTTGGGAGATCAGCAGCCTGGATCTGCTGCCCAGATGACTATTTTTTATGGTGGGCAGGTGCTGGTTTTCAATGATCTGCAGGCTGAGAAGGCAAAGGAAATCATGGGGTTGGCTACAACTGGAAGCTCCAAGATTTCTGCTGGATTTGTGAAGAAATTGGGTTCTGAGAATCAGTCGAATGTTGTCGCTGAAAATAAATCTCAGGAAATTAAGGTGCCAACCCAGGCCAGAAGAGCTTCACTACACAAGTTCTTGGCCAAGAGAAAAGAAAGGGTGACAGCAGTAGCACCATATCAACTGAACAACCAGAGAGCATCTTCTCCTGCCAAAAGTGACGAGCAAACGAGTTCGAGGGCAGAAGGGCAAAGTTCAAAGCAGCTTGAACTCAGCCTCTAG
>MsJAZ14
ATGGAGAGGGATTTTCTGGGTTTGAGCTCCAACAATGGTTGTGTGACTCTGAAAGAAGAAACCAATGATGAAGCCAAGAATTCAGCGGTACCTACAAGTTCAGGGATGCAGTGGTCGTTTTCAAACAAGGTTTCTGCACTTCCGCAATTCCTGTCTTTCAAGGCTCCTCAAGAAGGTAGGCCAAGAAAAGCTGTTCATCATAATACATCTGCATTTATGACTATTTCAACTGCTGATGCTTTTCACTCCAGCCAGAAGTCGTTCTCTGGAGTAATTCAGAAAAATTTCGTTCTTGATAAGCAAGCTGGAAACCACTGTGGAATGACAGTATATCCTGTGCCGCAGTTTGATGCACATTTAGTTCATCACTCCCAGATCCCAATTACTTTGAGTTCTCCAGTTCTCCAATCCCATGCTCCTGTTGGGAATAACGGATCTACCATAAAACTGCAACCACTTGGAGGAGTTCCAGTTTTGTCCCCTGTATCTGCTCATCCTTCTACAACCTCCGTAGTTGGTACCACCGATCTCAGGAACGCATCCAAGTCTGCTGGGGCGCCTGCTCAGTTAACAATCTTTTATGCTGGTTCTGTGAACGTTTATAATGATATATCTCCTGAGAAGGCCCAGGCTATTATGTTGCTGGCTGGAGATGGATTGTCTCCGACTCATTGTAAATCACCTTCTGTAGCTCAAGTGCATGCACCGATACCTGGGCCTTCACTAGGAGGTGATGGTTTTTTCGGGAACCAGTCCCATATTAAATGTTCAGTCTCTGCGCTTCCAAGCCCTCTTTTTGCAACTTCACATGGTGGTTCTCACGTTGGAGGAACATTTAATAGCACTAATGAATTAGCTATAGTGAAACCCGCGTCTCCTATTGACCGCTCAGAGCCTTCTCCAGTAGTCAGTTCAGTGGGATCGGCTATGACGAACCTGATTCCAGCAGTACCTGTGCCTCAAGCACGTAAAGCATCCTTGGCTCGGTTTTTCGAGAAGCGCAAGGAAAGGATGACGAGTACAGCACCATACAATGTCAGCGGGAAATCTCCAGACCGCAGCATGCCCGGATCACAAGGTTTGAGTTTCTCGTTCAACTCCTCCGGTTCTTGTCCTCCCCAAGCTACAAATTAG
>MsJAZ32
ATGATAACAAAGGACTACTTCATGAAGACAGAAAACAATAACTCATCAGATATCCAAGAATTCTTCGAAGATCAGAAGAAGAAAAATCGTGCAATAATTTCCAATGCTGCTGGTTTTGATGGTGAAAAAGGTGCAAGTACCCCAAATGACTGCCAGCAAGAAAACAGCAGCTTAAAACCATCGAATGATATGTCTTGGTTGTTCAGAAAATATCTTTTTACAAGAAGTCATAGTAATAGCACTGGTAAATCCAACACGGAAGCTGAATCTGAATCAGAAATTGTCAAAAGGCATTCATCACCCGGCCCTTCAGTACCACCTATGCTTCTTGGTAGTAATGATTTTCGAGGAGACCGGCTGTCTTTGCTAGAGCGAAAGCTTCTTCCGGGGTTGCGATGTGGTGATCAATCCAACAAGACTTCTACAACAGAACAACTTACAATATTTTACAATGGGATTGTCCATGTCTATGATGATATTCCTGCTGATAAGGCAAAAGAGATTCTGTGTCTTGCTAGTGAAAACTCATCGTCCACACCTCTTATACGAGAAAGGTTAAAGAAGGCACCACCACCTCTTAGACCGCAATTATCAGTTTCTAAACTAAGAGCAGGATCATCAACAAATATCCTTATGCCCTTCATCCTGGAAAACAAGAGGACAATGAGGCATTCATAA
>MsJAZ18
ATGGCCACTTCTGCACCACCATTAGATTCTCAGAAAACTCCAACGGATGAGTCAACTCGGGGCGAACCACAGATTACCATTTTCTACAATGGACAAGTTTTTGTCTGCGACGTGACAGAACTTCAGGCTAGGGCTATTATTTTGTTGGCAACTAGGGAAATGCGAGGAGGAGGGACATCATCGAGGTGGTCCAGCGCAGTATTGCTTGCATTGCGGTCTAAAATTTACGGGCCTCCAGGTGTGTCCATGAAGAGGTCTCTTCGAAGCTTCCTCCAAAAGAGAAAGCAAAGAAGTCAAGCAGCTTCTCCATACAACTCCACCAACAATCAGTAA
