# Supplementary material for: Genome-wide identification and characterization of the MsTIFY gene family in Malus sieversii and their response to abiotic stresses
Source: Front Plant Sci. 2026 Jun 15;17:1830560. doi: 10.3389/fpls.2026.1830560 (PMC13311054; doi:10.3389/fpls.2026.1830560)
Supplement: Supplementary file 8 [file Table8.xlsx]

## Sheet: Sheet1
	SeqID	Forward Primer	Reverse Primer
Msi_14A022140	MsJAZ13	TCTGCACTTCCGCAATTCCT	CACAGTGGTTTCCAGCTTGC
Msi_08A012650	MsTIFY1	CAGGGGGAGAACGACCTAGA	CGTTCCCGTTTGGTGTCAAC
Msi_15A035390	MsZML11	GCAACGAAACAAGGGGCAAT	TTCGGCATGGCAATCTTCCT
Msi_15A020450	MsJAZ34	CCACTGGTTCGTACAGGGTC	TTCTCCAGGAAGCGCTGAAG
Msi_06A021280	MsJAZ15	GGAAACCACTGTGCAACGAC	AGAACCGGTATGCCCAACAG
Msi_15A010430	MsTIFY4	TCTCTGAGCCTTCTCCCTCC	TCACTCCTCGGGCCATAGAA
Msi_16A001840	MsJAZ11	GGTCCACCAGCACTGATGAA	TCGCAGCAACAGATCGAACT
Msi_02A007890	MsJAZ6	CTTGACACGGCATGCAACAA	AAGTCTCTAACCGCCGTTGG
Msi_13A010770	MsJAZ27	CCCTGTTTGCCACTCTACGT	ATGCTATCCGCCTTGTCGAG
Msi_15A020060	MsJAZ7	GGACAAGGCGAAGGAAGTCA	CAACATGTTTGTGCTCGGGG
Msi_02A008780	MsJAZ33	TGCGATGTGAAGGTGAAGCT	GCAGATCATCCTCCGTCTGG
Msi_17A025720	MsJAZ3	TCAATCTGCTGTGGCTTCGT	CTGCCTCGCAAAAAGCTTGT
Msi_16B010940	MsJAZ26	ATTTCTCCACCGCCCCAAAA	GCGATGACGGATTTGAAGGC
Msi_06B020800	MsJAZ16	CACTCCAGCCAGAAGTCGTT	GTCGTTGCACAGTGGTTTCC
Msi_15B035690	MsZML12	GCAACGAAACAAGGGGCAAT	TTCGGCATGGCAATCTTCCT
Msi_16B001800	MsJAZ12	GGTCCACCAGCACTGATGAA	TCGCAGCAACAGATCGAACT
Msi_13B008870	MsJAZ29	CCCTGTTTGCCACTCTACGT	ATGCTATCCGCCTTGTCGAG
Msi_15B035700	MsZML13	GCAACGAAACAAGGGGCAAT	TTCGGCATGGCAATCTTCCT
Msi_15B010270	MsTIFY5	TCTCTGAGCCTTCTCCCTCC	TCACTCCTCGGGCCATAGAA
Msi_08B011600	MsTIFY3	CAGGGGGAGAACGACCTAGA	CGTTCCCGTTTGGTGTCAAC
Msi_09B015050	MsJAZ2	AAGGGTGACAGCAGTAGCAC	TCGAACTCGTTTGCTCGTCA
Msi_14B021620	MsJAZ14	TCTGCACTTCCGCAATTCCT	CACAGTGGTTTCCAGCTTGC
	MsJAZ26-GFP-F	AGAACACGGGGGACTATGGCAGCTGAGAAGTTGA
	MsJAZ26-GFP-R	TGCTCACCATGGTACCCTAGAGGCTGAGTTCAAGCT
	MsJAZ2-GFP-F	AGAACACGGGGGACTATGCCCAGAGCCACCGT
	MsJAZ2-GFP-R	TGCTCACCATGGTACCCTAACGTTCGCTAAGAGGA
