# Supplementary material for: Genome-wide identification and characterization of the MsTIFY gene family in Malus sieversii and their response to abiotic stresses
Source: Front Plant Sci. 2026 Jun 15;17:1830560. doi: 10.3389/fpls.2026.1830560 (PMC13311054; doi:10.3389/fpls.2026.1830560)
Supplement: Supplementary file 9 [file Table9.xlsx]

## Sheet: KaKs analysis in Malus sievers
Seq_1	Seq_1	Seq_2	Seq_2	Ka	Ks	Ka_Ks	EffectiveLen	AverageS-sites	AverageN-sites	cN	cS	pN	pS	Note
Msi_09A014750	MsZIM1	Msi_09B013390	MsZIM2	0.00255791	0.00533573	0.479393	1551	376.167	1174.83	3	2	0.00255355	0.00531679
Msi_10A004860	MsZIM5	Msi_05A004600	MsZIM3	0.0150721	0.189684	0.079459	879	208.833	670.167	10	35	0.0149217	0.167598
Msi_10B004830	MsZIM6	Msi_05A004600	MsZIM3	0.0195843	0.188997	0.103622	882	209.5	672.5	13	35	0.0193309	0.167064
Msi_05A004600	MsZIM3	Msi_05B004790	MsZIM4	0.00148883	0.00478471	0.311165	882	209.667	672.333	1	1	0.00148736	0.00476947
Msi_10A004860	MsZIM5	Msi_05B004790	MsZIM4	0.0135512	0.195876	0.0691825	879	208.833	670.167	9	36	0.0134295	0.172386
Msi_10B004830	MsZIM6	Msi_05B004790	MsZIM4	0.0180596	0.195164	0.0925353	882	209.5	672.5	12	36	0.0178439	0.171838
Msi_10A004860	MsZIM5	Msi_10B004830	MsZIM6	0	0.0293675	0	879	208.333	670.667	0	6	0	0.0288
Msi_15A035400	MsZIM8	Msi_08A018300	MsZIM7	0.0650203	0.239525	0.271455	1062	251.167	810.833	50.5	51.5	0.0622816	0.205043
Msi_15B035710	MsZIM9	Msi_08A018300	MsZIM7	0.0663451	0.239806	0.276662	1062	250.917	811.083	51.5	51.5	0.0634953	0.205247
Msi_15A035390	MsZIM11	Msi_08A018290	MsZIM10	0.0300308	0.199984	0.150166	618	142.417	475.583	14	25	0.0294375	0.175541
Msi_15B035690	MsZIM12	Msi_08A018290	MsZIM10	0.0322457	0.199449	0.161674	618	142.75	475.25	15	25	0.0315623	0.175131
Msi_15A020450	MsJAZ34	Msi_02A008780	MsJAZ33	0.055947	0.209466	0.267093	618	145	473	25.5	26.5	0.0539112	0.182759
Msi_15B020570	MsJAZ35	Msi_02A008780	MsJAZ33	0.055947	0.209466	0.267093	618	145	473	25.5	26.5	0.0539112	0.182759
Msi_13A017180	MsPPD3	Msi_16A018190	MsPPD1	0.0603559	0.128284	0.470487	1095	258.667	836.333	48.5	30.5	0.0579912	0.117912
Msi_13B014430	MsPPD4	Msi_16A018190	MsPPD1	0.0584388	0.139643	0.418489	1095	259	836	47	33	0.0562201	0.127413
Msi_16A018190	MsPPD1	Msi_16B017510	MsPPD2	0.0024	0.0038511	0.623199	1095	260.333	834.667	2	1	0.00239617	0.00384123
Msi_13A017180	MsPPD3	Msi_16B017510	MsPPD2	0.0629653	0.123624	0.509329	1095	258.833	836.167	50.5	29.5	0.0603947	0.113973
Msi_13B014430	MsPPD4	Msi_16B017510	MsPPD2	0.0610422	0.134911	0.452464	1095	259.167	835.833	49	32	0.0586241	0.123473
Msi_13A017180	MsPPD3	Msi_13B014430	MsPPD4	0.00233964	0.00381438	0.613374	1119	262.833	856.167	2	1	0.00233599	0.00380469
Msi_15A010430	MsTIFY4	Msi_08A012650	MsTIFY1	0.046475	0.16794	0.276737	1332	322.333	1009.67	45.5	48.5	0.0450644	0.150465
Msi_15B010270	MsTIFY5	Msi_08A012650	MsTIFY1	0.046475	0.171831	0.27047	1332	322.333	1009.67	45.5	49.5	0.0450644	0.153568
Msi_08A012650	MsTIFY1	Msi_08B011600	MsTIFY3	0.0202181	0.0358753	0.563567	1059	256.917	802.083	16	9	0.0199481	0.0350308
Msi_15A010430	MsTIFY4	Msi_08B011600	MsTIFY3	0.0470589	0.188699	0.249386	1041	251.75	789.25	36	42	0.0456129	0.166832
Msi_15B010270	MsTIFY5	Msi_08B011600	MsTIFY3	0.0470589	0.193825	0.242791	1041	251.75	789.25	36	43	0.0456129	0.170804
Msi_15A010430	MsTIFY4	Msi_15B010270	MsTIFY5	0	0.00312175	0	1335	321	1014	0	1	0	0.00311526
Msi_13A010760	MsJAZ28	Msi_16A011460	MsJAZ25	0.100119	0.351865	0.284539	402	97.9167	304.083	28.5	27.5	0.0937243	0.280851
Msi_13B008870	MsJAZ29	Msi_16A011460	MsJAZ25	0.0941119	0.331718	0.283711	594	141.75	452.25	40	38	0.0884467	0.268078
Msi_16A011460	MsJAZ25	Msi_16B010940	MsJAZ26	0.00973644	0.0156052	0.623921	543	129.5	413.5	4	2	0.00967352	0.015444
Msi_13A010760	MsJAZ28	Msi_16B010940	MsJAZ26	0.100178	0.319225	0.313816	402	98.0833	303.917	28.5	25.5	0.0937757	0.259983
Msi_13B008870	MsJAZ29	Msi_16B010940	MsJAZ26	0.105044	0.301437	0.348476	537	128.917	408.083	40	32	0.0980192	0.248222
Msi_17A012040	MsJAZ19	Msi_09A012680	MsJAZ17	0.124241	0.266249	0.466635	327	78.0833	248.917	28.5	17.5	0.114496	0.22412
Msi_17B011150	MsJAZ20	Msi_09A012680	MsJAZ17	0.129281	0.264218	0.489296	327	78.5833	248.417	29.5	17.5	0.118752	0.222694
Msi_17A012040	MsJAZ19	Msi_09B011330	MsJAZ18	0.124604	0.263548	0.472795	327	78.75	248.25	28.5	17.5	0.114804	0.222222
Msi_17B011150	MsJAZ20	Msi_09B011330	MsJAZ18	0.129661	0.261559	0.495723	327	79.25	247.75	29.5	17.5	0.119072	0.22082
Msi_17A012040	MsJAZ19	Msi_17B011150	MsJAZ20	0.00400803	0.0131294	0.30527	327	76.8333	250.167	1	1	0.00399734	0.0130152
Msi_10A023420	MsJAZ23	Msi_05A026330	MsJAZ21	0.112218	0.189016	0.593695	600	134.667	465.333	48.5	22.5	0.104226	0.167079
Msi_10B022200	MsJAZ24	Msi_05A026330	MsJAZ21	0.112131	0.18955	0.591567	600	134.333	465.667	48.5	22.5	0.104152	0.167494
Msi_05A026330	MsJAZ21	Msi_05B026530	MsJAZ22	0	0.00684155	0	648	146.833	501.167	0	1	0	0.00681044
Msi_10A023420	MsJAZ23	Msi_05B026530	MsJAZ22	0.112218	0.189016	0.593695	600	134.667	465.333	48.5	22.5	0.104226	0.167079
Msi_10B022200	MsJAZ24	Msi_05B026530	MsJAZ22	0.112131	0.18955	0.591567	600	134.333	465.667	48.5	22.5	0.104152	0.167494
Msi_13A001750	MsJAZ9	Msi_14B021620	MsJAZ14	0.451861	1.38225	0.326902	1080	261.917	818.083	277.667	165.333	0.339411	0.631244
Msi_13A001750	MsJAZ9	Msi_16A001840	MsJAZ11	0.0757022	0.150348	0.503515	1122	267.917	854.083	61.5	36.5	0.072007	0.136236
Msi_13A001750	MsJAZ9	Msi_16B001800	MsJAZ12	0.066663	0.150555	0.442782	1122	267.583	854.417	54.5	36.5	0.0637862	0.136406
Msi_13B001730	MsJAZ10	Msi_16A001840	MsJAZ11	0.0757022	0.150348	0.503515	1122	267.917	854.083	61.5	36.5	0.072007	0.136236
Msi_13B001730	MsJAZ10	Msi_16B001800	MsJAZ12	0.066663	0.150555	0.442782	1122	267.583	854.417	54.5	36.5	0.0637862	0.136406
Msi_16A001840	MsJAZ11	Msi_16B001800	MsJAZ12	0.0106092	0.0074258	1.4287	1125	270.667	854.333	9	2	0.0105345	0.00738916
Msi_14A022140	MsJAZ13	Msi_14B021620	MsJAZ14	0.00353184	0.00718784	0.491364	1131	279.583	851.417	3	2	0.00352354	0.0071535
Msi_14A022140	MsJAZ13	Msi_06A021280	MsJAZ15	0.0866918	0.213917	0.405258	1131	282.083	848.917	69.5	52.5	0.081869	0.186115
Msi_14A022140	MsJAZ13	Msi_06B020800	MsJAZ16	0.0853706	0.213917	0.399082	1131	282.083	848.917	68.5	52.5	0.0806911	0.186115
Msi_14B021620	MsJAZ14	Msi_06A021280	MsJAZ15	0.0880244	0.213844	0.411628	1131	282.167	848.833	70.5	52.5	0.0830552	0.18606
Msi_14B021620	MsJAZ14	Msi_06B020800	MsJAZ16	0.0867008	0.213844	0.405439	1131	282.167	848.833	69.5	52.5	0.0818771	0.18606
Msi_17A015410	MsJAZ4	Msi_09A016510	MsJAZ1	0.0792263	0.228079	0.347363	612	139.833	472.167	35.5	27.5	0.0751853	0.196663
Msi_17B014520	MsJAZ5	Msi_09A016510	MsJAZ1	0.0780503	0.232941	0.335064	612	139.833	472.167	35	28	0.0741264	0.200238
Msi_09A016510	MsJAZ1	Msi_09B015050	MsJAZ2	0	0.0143202	0	612	141	471	0	2	0	0.0141844
Msi_17A015410	MsJAZ4	Msi_09B015050	MsJAZ2	0.0804042	0.223248	0.360156	612	139.833	472.167	36	27	0.0762443	0.193087
Msi_17B014520	MsJAZ5	Msi_09B015050	MsJAZ2	0.0792263	0.228079	0.347363	612	139.833	472.167	35.5	27.5	0.0751853	0.196663
Msi_17A015410	MsJAZ4	Msi_17B014520	MsJAZ5	0.00202977	0.0068966	0.294315	639	145.667	493.333	1	1	0.00202703	0.00686499
Msi_15A020060	MsJAZ7	Msi_02A007890	MsJAZ6	0.0510292	0.203276	0.251034	834	185.333	648.667	32	33	0.049332	0.178058
Msi_15B020190	MsJAZ8	Msi_02A007890	MsJAZ6	0.0510157	0.210604	0.242235	834	185.167	648.833	32	34	0.0493193	0.183618
						0.366322

## Sheet: Malus sieversii and Arabidopsis
Seq_1	Seq_2	Ka	Ks	Ka_Ks	EffectiveLen	AverageS-sites	AverageN-sites	cN	cS	pN	pS	Note
Msi_10A027550	rnaNM_104818.2	0.386904283029775	2.0159509352289007	0.19192147798271886	1284	287.08333333333337	996.9166666666666	301.33333333333337	200.66666666666666	0.3022653180640308	0.6989840348330913
Msi_10A023420	rnaNM_102753.4	0.3780725306687158	NaN	NaN	327	71.91666666666671	255.0833333333333	75.75	58.25000000000001	0.2969617771969945	0.8099652375434526	High Sequence Divergence Value (pS>=0.75)
Msi_10B022200	rnaNM_102753.4	0.37098303068606175	NaN	NaN	327	71.5833333333334	255.4166666666666	74.75	58.25000000000001	0.2926590538336053	0.813736903376018	High Sequence Divergence Value (pS>=0.75)
Msi_13A001750	rnaNM_001334477.1	0.6062636961822756	1.7404856854799835	0.34833018233935253	729	172.25000000000006	556.75	231.5	116.5	0.4158060170633139	0.676342525399129
Msi_13B001730	rnaNM_001334477.1	0.6062636961822756	1.7404856854799835	0.34833018233935253	729	172.25000000000006	556.75	231.5	116.5	0.4158060170633139	0.676342525399129
Msi_14A022140	rnaNM_103746.3	0.5247302263780372	1.4783150002466572	0.3549515673523477	882	216.75000000000028	665.2499999999998	251.0833333333334	139.91666666666666	0.3774270324439436	0.6455209534794301
Msi_14B021620	rnaNM_103746.3	0.5283649492695893	1.4710517442533075	0.35917495855170106	882	216.8333333333336	665.1666666666664	252.25000000000006	139.75	0.3792282635930847	0.6445042275172936
Msi_15A020060	rnaNM_001332386.1	0.4270325079167496	NaN	NaN	744	166.33333333333337	577.6666666666666	188.08333333333331	130.91666666666666	0.32559145989613386	0.787074148296593	High Sequence Divergence Value (pS>=0.75)
Msi_15A020060	rnaNM_105904.4	0.5360846661120305	NaN	NaN	687	150.9166666666666	536.0833333333334	205.33333333333334	120.66666666666667	0.383025027203482	0.7995582551076758	High Sequence Divergence Value (pS>=0.75)
Msi_15B020190	rnaNM_001332386.1	0.39540859077548407	6.519745148413871	0.06064785996607236	741	165.58333333333337	575.4166666666666	176.83333333333331	124.16666666666666	0.30731354091238233	0.7498741821841971
Msi_15B020190	rnaNM_105904.4	0.5435002366978393	NaN	NaN	687	150.74999999999994	536.25	207.33333333333334	119.66666666666667	0.38663558663558667	0.793808734107242	High Sequence Divergence Value (pS>=0.75)
Msi_16A001840	rnaNM_001334477.1	0.6027287739954817	1.9420645113926118	0.3103546614748025	744	174.66666666666674	569.3333333333333	235.83333333333337	121.16666666666669	0.4142271662763467	0.6937022900763357
Msi_16B001800	rnaNM_001334477.1	0.6195222889494856	1.8401802861379881	0.33666390930080314	744	175.41666666666677	568.5833333333333	239.75000000000003	120.25000000000001	0.42166202550197873	0.6855106888361042
Seq_1	Seq_2	Ka	Ks	Ka_Ks	EffectiveLen	AverageS-sites	AverageN-sites	cN	cS	pN	pS	Note
Msi_17A015410	rnaNM_105904.4	0.5272496077522174	1.9500767714095846	0.27037376962913245	582	128.66666666666652	453.3333333333335	171.66666666666666	89.33333333333333	0.37867647058823517	0.6943005181347158
Msi_17B014520	rnaNM_105904.4	0.5317183399399403	2.06278842369659	0.2577667849168371	582	128.66666666666652	453.3333333333335	172.66666666666666	90.33333333333333	0.38088235294117634	0.7020725388601045
Msi_02A007890	rnaNM_001332386.1	0.40429381949169185	3.6855932952865307	0.10969572253366623	747	170.25000000000006	576.75	180.25	126.75	0.31252709146077157	0.7444933920704844
Msi_02A007890	rnaNM_105904.4	0.5062366285120806	NaN	NaN	687	152.08333333333331	534.9166666666667	196.91666666666666	120.08333333333333	0.36812587630472027	0.7895890410958905	High Sequence Divergence Value (pS>=0.75)
Msi_05A026330	rnaNM_102753.4	0.3927135259882161	NaN	NaN	327	73.50000000000003	253.49999999999997	77.5	62.5	0.3057199211045365	0.8503401360544215	High Sequence Divergence Value (pS>=0.75)
Msi_05B026530	rnaNM_102753.4	0.3927135259882161	NaN	NaN	327	73.50000000000003	253.49999999999997	77.5	62.5	0.3057199211045365	0.8503401360544215	High Sequence Divergence Value (pS>=0.75)
Msi_06A021280	rnaNM_103746.3	0.4928664187304006	1.6131169743193636	0.30553668864488887	906	224.58333333333363	681.4166666666663	246.16666666666669	148.83333333333334	0.3612571847865968	0.6627087198515762
Msi_06B020800	rnaNM_103746.3	0.49004044788554757	1.6131169743193636	0.30378481888600456	906	224.58333333333363	681.4166666666663	245.16666666666669	148.83333333333334	0.3597896539073012	0.6627087198515762
Msi_09A016510	rnaNM_105904.4	0.5491874299302656	2.8917073501235095	0.18991805305153334	594	132.58333333333317	461.41666666666686	179.66666666666666	97.33333333333331	0.38938053097345116	0.7341294783155256
Msi_09A016510	rnaNM_101599.3	0.5791977670284962	NaN	NaN	567	127.33333333333317	439.6666666666668	177.41666666666666	105.58333333333333	0.40352539802880955	0.8291884816753937	High Sequence Divergence Value (pS>=0.75)
Msi_09A014750	rnaNM_104038.4	0.304421977609989	1.7444752996458832	0.17450632730184523	873	195.91666666666683	677.0833333333333	169.41666666666666	132.58333333333331	0.2502153846153846	0.676733304976605
Msi_09B015050	rnaNM_105904.4	0.5469371469569696	3.8275758652646843	0.14289387492497105	594	132.58333333333317	461.41666666666686	179.16666666666666	98.83333333333331	0.38829691168502783	0.7454431175361416
Msi_09B015050	rnaNM_101599.3	0.5767400914267603	NaN	NaN	567	127.33333333333317	439.6666666666668	176.91666666666666	106.08333333333333	0.4023881728582258	0.8331151832460744	High Sequence Divergence Value (pS>=0.75)
Seq_1	Seq_2	Ka	Ks	Ka_Ks	EffectiveLen	AverageS-sites	AverageN-sites	cN	cS	pN	pS	Note
Msi_09B013390	rnaNM_104038.4	0.30664159819546366	1.6939653337641256	0.1810199961495562	873	195.91666666666683	677.0833333333333	170.41666666666666	131.58333333333331	0.2516923076923077	0.6716290940025514
Msi_14A022140	rnaNM_112667.4	0.41618917514275067	3.30867140380496	0.12578740054516585	960	235.75000000000028	724.2499999999998	231.33333333333331	174.66666666666669	0.3194108848233806	0.7408978437610455
Msi_14B021620	rnaNM_112667.4	0.4210796006050102	3.0072687576687698	0.14002060824501447	960	235.83333333333366	724.1666666666663	233.33333333333331	173.66666666666669	0.3222094361334869	0.7363957597173135
Msi_15A020450	rnaNM_114212.5	0.6195265739438238	NaN	NaN	465	113.4166666666666	351.58333333333337	148.25	93.75	0.4216639013984356	0.8265980896399711	High Sequence Divergence Value (pS>=0.75)
Msi_15B020570	rnaNM_114212.5	0.6195265739438238	NaN	NaN	465	113.4166666666666	351.58333333333337	148.25	93.75	0.4216639013984356	0.8265980896399711	High Sequence Divergence Value (pS>=0.75)
Msi_02A008780	rnaNM_114212.5	0.6987222847680362	NaN	NaN	474	115.41666666666659	358.5833333333334	163	86.99999999999999	0.45456658145479883	0.7537906137184119	High Sequence Divergence Value (pS>=0.75)
Msi_06A021280	rnaNM_112667.4	0.43137197331127886	2.959504109013766	0.14575819374517798	999	248.58333333333366	750.4166666666663	246.16666666666663	182.83333333333337	0.32803997779011673	0.7355011733154534
Msi_06B020800	rnaNM_112667.4	0.4290071286796944	2.959504109013766	0.1449591258795914	999	248.58333333333366	750.4166666666663	245.16666666666663	182.83333333333337	0.32670738478622996	0.7355011733154534
Msi_13A017180	rnaNM_117555.4	0.3905442087304495	1.3743851622955698	0.28415921493080015	885	204.50000000000028	680.4999999999998	207.1666666666667	128.83333333333331	0.30443301493999525	0.6299918500407489
Msi_13B014430	rnaNM_117555.4	0.3880747319487	1.344431098082102	0.2886534925458865	885	204.50000000000028	680.4999999999998	206.1666666666667	127.83333333333333	0.30296350722507975	0.6251018744906267
Msi_15A010430	rnaNM_119409.4	0.47467002957589705	2.4532431505633197	0.19348674405425412	1023	238.50000000000034	784.4999999999997	275.91666666666663	172.08333333333331	0.3517102188230296	0.7215234102026544
Msi_15A035390	rnaNM_001203892.1	0.3374906734044494	3.442542411133481	0.09803529865397598	840	197.0000000000001	642.9999999999999	174.75	146.24999999999997	0.27177293934681185	0.7423857868020299
Msi_15B010270	rnaNM_119409.4	0.47467002957589705	2.350224338527454	0.20196796611905746	1023	238.50000000000034	784.4999999999997	275.91666666666663	171.08333333333331	0.3517102188230296	0.7173305380852539
Seq_1	Seq_2	Ka	Ks	Ka_Ks	EffectiveLen	AverageS-sites	AverageN-sites	cN	cS	pN	pS	Note
Msi_15B035690	rnaNM_001203892.1	0.33771177420334214	3.328197364371455	0.10146987610126917	840	197.33333333333348	642.6666666666665	174.75	146.24999999999997	0.27191390041493785	0.741131756756756
Msi_16A018190	rnaNM_117555.4	0.3788914951776996	1.2690666520109237	0.2985591769961963	906	211.5000000000004	694.4999999999995	206.58333333333337	129.41666666666666	0.29745620350371993	0.6118991331757277
Msi_16B017510	rnaNM_117555.4	0.3791282545691874	1.2638556704707373	0.2999774922305621	906	211.8333333333337	694.1666666666663	206.58333333333337	129.41666666666666	0.29759903961584655	0.610936270653028
Msi_08A012650	rnaNM_119409.4	0.42492830199389564	NaN	NaN	1026	242.50000000000034	783.4999999999997	254.16666666666663	182.83333333333334	0.3243990640289301	0.7539518900343632	High Sequence Divergence Value (pS>=0.75)
Msi_08A018290	rnaNM_001203892.1	0.39747049684700836	NaN	NaN	573	136.2499999999999	436.7500000000001	134.75	102.25	0.3085289066971951	0.7504587155963309	High Sequence Divergence Value (pS>=0.75)
Msi_08B011600	rnaNM_119409.4	0.40174978860103105	NaN	NaN	756	177.83333333333337	578.1666666666666	179.83333333333331	138.16666666666666	0.3110406457192274	0.7769447047797561	High Sequence Divergence Value (pS>=0.75)
Msi_13A010760	rnaNM_001343262.1	0.4338202008255808	2.7666595905854616	0.1568028832682588	384	93.3333333333333	290.6666666666667	95.75000000000001	68.25	0.32941513761467894	0.7312500000000003
Msi_13B008870	rnaNM_001343262.1	0.4711696328306385	2.5545476784850107	0.18444346793717642	573	137.33333333333326	435.66666666666674	152.41666666666669	99.58333333333334	0.3498469778117827	0.7251213592233015
Msi_15A020450	rnaNM_122098.5	0.44522947648939676	1.6295501679959465	0.2732223194066795	498	120.9999999999999	377.0000000000001	126.58333333333334	80.41666666666666	0.3357648099027409	0.6646005509641878
Msi_15B020570	rnaNM_122098.5	0.44522947648939676	1.6295501679959465	0.2732223194066795	498	120.9999999999999	377.0000000000001	126.58333333333334	80.41666666666666	0.3357648099027409	0.6646005509641878
Msi_16A011460	rnaNM_001343262.1	0.39491927135192617	2.563786654812214	0.15403749395865868	540	127.16666666666654	412.8333333333335	126.75	92.25000000000001	0.3070246265643923	0.7254259501965932
Msi_16B010940	rnaNM_001343262.1	0.4754338213644854	NaN	NaN	519	121.16666666666653	397.8333333333335	140.08333333333334	90.91666666666666	0.3521156263091746	0.7503438789546087	High Sequence Divergence Value (pS>=0.75)
Msi_02A008780	rnaNM_122098.5	0.46514863568533305	1.6039728098026287	0.28999783091246434	486	115.99999999999991	370.0000000000001	128.25	76.75	0.3466216216216215	0.6616379310344832

## Sheet: Malus sieversii and Juglans 
Seq_1	Seq_2	Ka	Ks	Ka_Ks	EffectiveLen	AverageS-sites	AverageN-sites	cN	cS	pN	pS	Note
rna-XM_018959192.2	Msi_15A020060	0.28112220431179646	1.4087188532192663	0.19955877190779667	786	173.91666666666669	612.0833333333333	143.5	110.5	0.23444520081688225	0.6353617632965979
rna-XM_018959192.2	Msi_15B020190	0.28142543312028706	1.3698041476368363	0.20544939479545132	786	173.75	612.25	143.66666666666666	109.33333333333333	0.23465360010888797	0.6292565947242206
rna-XM_018959192.2	Msi_17A015410	0.45030064895515687	3.1755798784479525	0.1418010776586854	579	132.24999999999994	446.75000000000006	151.25	97.74999999999999	0.33855623950755453	0.7391304347826089
rna-XM_018959192.2	Msi_17B014520	0.4523435511375649	NaN	NaN	579	132.24999999999994	446.75000000000006	151.75	99.24999999999999	0.3396754336877448	0.7504725897920607	High Sequence Divergence Value (pS>=0.75)
rna-XM_018959192.2	Msi_02A007890	0.2849807951666073	1.0365599139019577	0.2749293999744254	786	177.58333333333334	608.4166666666666	144.25	99.75	0.2370908094781537	0.5617081182543406
rna-XM_018959192.2	Msi_09A016510	0.5035473350000823	2.0291365091242746	0.24815843228674692	576	131.33333333333323	444.66666666666674	163.08333333333334	91.91666666666666	0.3667541229385307	0.699873096446701
rna-XM_018959192.2	Msi_09B015050	0.5035473350000823	2.0291365091242746	0.24815843228674692	576	131.33333333333323	444.66666666666674	163.08333333333334	91.91666666666666	0.3667541229385307	0.699873096446701
rna-XM_018954845.2	Msi_10A023420	0.2553553432105964	1.1977903899257853	0.21318867254095944	339	80.24999999999997	258.75	55.99999999999999	48.00000000000001	0.21642512077294684	0.5981308411214956
rna-XM_018954845.2	Msi_10B022200	0.24956105750466367	1.2102132351276076	0.20621246757258394	339	79.91666666666664	259.08333333333337	54.99999999999999	48.00000000000001	0.21228690897394656	0.6006256517205425
rna-XM_018954845.2	Msi_05A026330	0.2717686839066085	0.9087953198294569	0.2990427855169943	417	93.49999999999994	323.50000000000006	73.75	49.25	0.22797527047913443	0.5267379679144388
rna-XM_018954845.2	Msi_05B026530	0.2717686839066085	0.9087953198294569	0.2990427855169943	417	93.49999999999994	323.50000000000006	73.75	49.25	0.22797527047913443	0.5267379679144388
rna-XM_018964148.2	Msi_10A023420	0.2263024002076774	2.0599527964814595	0.10985805140497268	333	74.91666666666669	258.0833333333333	50.416666666666664	52.583333333333336	0.19535033903777851	0.7018909899888763
rna-XM_018964148.2	Msi_10B022200	0.22074961938793053	2.1105237314688754	0.104594710827674	333	74.58333333333334	258.41666666666663	49.416666666666664	52.583333333333336	0.19122863592389552	0.7050279329608938
rna-XM_018964148.2	Msi_05A026330	0.21501551310868283	1.0781771348308102	0.19942503524008	369	80.5833333333333	288.4166666666667	53.91666666666667	46.083333333333336	0.18694019069633055	0.5718717683557397
rna-XM_018964148.2	Msi_05B026530	0.21501551310868283	1.0781771348308102	0.19942503524008	369	80.5833333333333	288.4166666666667	53.91666666666667	46.083333333333336	0.18694019069633055	0.5718717683557397
rna-XM_018985401.2	Msi_14A022140	0.2935650580473521	0.7691570009148232	0.38167117727354816	1071	263.83333333333366	807.1666666666663	196.08333333333331	126.91666666666666	0.2429279372289904	0.48104864181932977
rna-XM_018985401.2	Msi_14B021620	0.29543711540660567	0.7793688806112311	0.37907225032503855	1071	263.91666666666697	807.083333333333	197.08333333333331	127.91666666666666	0.24419204956117715	0.48468582254499465
rna-XM_018985401.2	Msi_06A021280	0.2952762856395979	0.9266546716638776	0.31864759836521117	1119	277.41666666666674	841.5833333333333	205.41666666666669	147.58333333333331	0.2440835726309536	0.5319915890657853
rna-XM_018985401.2	Msi_06B020800	0.2952762856395979	0.9266546716638776	0.31864759836521117	1119	277.41666666666674	841.5833333333333	205.41666666666669	147.58333333333331	0.2440835726309536	0.5319915890657853
rna-XM_018963069.2	Msi_13A017180	0.21608952560753253	0.7483218598625372	0.28876548608004987	969	227.75000000000045	741.2499999999995	139.16666666666669	107.83333333333333	0.18774592467678486	0.47347237467983805
rna-XM_018963069.2	Msi_13B014430	0.21608952560753253	0.7483218598625372	0.28876548608004987	969	227.75000000000045	741.2499999999995	139.16666666666669	107.83333333333333	0.18774592467678486	0.47347237467983805
rna-XM_018979493.2	Msi_15A020060	0.47527695564326045	2.2990418483965533	0.20672827507456562	717	161.41666666666666	555.5833333333333	195.58333333333334	115.41666666666667	0.35203239838008105	0.7150232318017553
rna-XM_018979493.2	Msi_15B020190	0.4767750154485123	2.134793972834725	0.22333537639485554	717	161.24999999999997	555.75	196.08333333333334	113.91666666666667	0.3528265107212476	0.7064599483204136
Seq_1	Seq_2	Ka	Ks	Ka_Ks	EffectiveLen	AverageS-sites	AverageN-sites	cN	cS	pN	pS	Note
rna-XM_018963069.2	Msi_16A018190	0.20601135177109547	0.7059309965239232	0.2918293045432437	969	228.83333333333383	740.1666666666662	133.33333333333337	104.66666666666664	0.18013960819635236	0.45739257101238057
rna-XM_018963069.2	Msi_16B017510	0.2087374918399275	0.6995088950812819	0.2984057719747403	969	229.00000000000048	739.9999999999995	134.83333333333337	104.16666666666664	0.18220720720720737	0.45487627365356514
rna-XM_018979493.2	Msi_17A015410	0.3728064113061499	2.1225689995086454	0.17563924253696866	621	142.16666666666669	478.8333333333333	140.66666666666669	100.33333333333333	0.2937695788374522	0.7057444314185227
rna-XM_018979493.2	Msi_17B014520	0.37624744200298954	2.011939396677204	0.18700734357325913	621	142.16666666666669	478.8333333333333	141.66666666666666	99.33333333333333	0.2958579881656805	0.6987104337631886
rna-XM_018979493.2	Msi_02A007890	0.4977585985636821	1.7765490002018138	0.28018287055810864	729	167.08333333333337	561.9166666666667	204.41666666666669	113.58333333333333	0.3637846655791191	0.679800498753117
rna-XM_018979493.2	Msi_09A016510	0.3973937932818231	1.8198078323297968	0.2183712951565124	600	138.33333333333326	461.66666666666674	142.41666666666666	94.58333333333333	0.3084837545126353	0.6837349397590364
rna-XM_018979493.2	Msi_09B015050	0.3973937932818231	2.0044076344839805	0.19825996790524555	600	138.33333333333326	461.66666666666674	142.41666666666666	96.58333333333333	0.3084837545126353	0.6981927710843377
rna-XM_018961996.2	Msi_15A035390	0.19873673412588544	0.9616303284190371	0.20666645825596772	870	201.75000000000017	668.2499999999998	116.66666666666667	109.33333333333333	0.174585359770545	0.5419248244527051
rna-XM_018979217.2	Msi_15A010430	0.2012575456604116	0.6859055359503321	0.29341875099690856	1278	309.2499999999999	968.7500000000001	171.00000000000003	139	0.17651612903225808	0.44947453516572367
rna-XM_018961996.2	Msi_15B035690	0.20080460016448487	0.9584152091907681	0.20951733469884415	870	202.0833333333335	667.9166666666665	117.66666666666667	109.33333333333333	0.17616968184653778	0.541030927835051
rna-XM_018979217.2	Msi_15B010270	0.2012575456604116	0.6778787034807177	0.2968931530478983	1278	309.2499999999999	968.7500000000001	171.00000000000003	138	0.17651612903225808	0.44624090541633
rna-XM_018961996.2	Msi_08A018290	0.21896023766760778	1.2160875516615794	0.18005302115660618	603	139.58333333333326	463.41666666666674	88	84	0.18989390397410535	0.6017910447761198
rna-XM_018979217.2	Msi_08A012650	0.23205547910689983	0.7517293064064897	0.3086955332581091	1284	311.58333333333314	972.416666666667	194.08333333333331	147.91666666666666	0.19958865369783177	0.4747258625300885
rna-XM_018979217.2	Msi_08B011600	0.22827674342759674	0.8088883812062647	0.28221043685554764	1014	246.33333333333363	767.6666666666663	151.08333333333331	121.91666666666666	0.19680851063829793	0.4949255751014879
rna-XM_018949913.2	Msi_15A020060	0.29934347400605377	1.14253726175282	0.26199887218279155	777	174.33333333333337	602.6666666666666	148.75	102.25	0.24681969026548675	0.5865200764818355
rna-XM_018949913.2	Msi_15B020190	0.2992417696691224	1.1191399876910637	0.2673854682705945	777	174.1666666666667	602.8333333333333	148.75	101.25	0.2467514514791264	0.5813397129186602
rna-XM_018949913.2	Msi_17A015410	0.43635735552275834	NaN	NaN	576	131.16666666666657	444.8333333333334	147.16666666666666	98.83333333333331	0.3308355189209441	0.7534942820838632	High Sequence Divergence Value (pS>=0.75)
rna-XM_018949913.2	Msi_17B014520	0.43837123008252266	3.4109735341630163	0.12851792184605446	576	131.16666666666657	444.8333333333334	147.66666666666666	97.33333333333331	0.3319595354065192	0.7420584498094032
rna-XM_018949913.2	Msi_02A007890	0.2843406421075708	1.0760317567124607	0.26424930336284946	780	177.50000000000006	602.5	142.58333333333334	101.41666666666666	0.23665283540802215	0.5713615023474176
rna-XM_018949913.2	Msi_09A016510	0.5389065149344097	2.5550789080209695	0.2109158011686686	588	134.91666666666657	453.0833333333334	174.1666666666666	97.83333333333331	0.384403163509288	0.7251389746757261
rna-XM_018949913.2	Msi_09B015050	0.5389065149344097	2.5550789080209695	0.2109158011686686	588	134.91666666666657	453.0833333333334	174.1666666666666	97.83333333333331	0.384403163509288	0.7251389746757261
rna-XM_019003751.2	Msi_10A004860	0.45629877193266377	NaN	NaN	720	170.99999999999994	549	187.66666666666666	133.33333333333331	0.3418336369156041	0.7797270955165694	High Sequence Divergence Value (pS>=0.75)
rna-XM_018990205.2	Msi_15A010430	0.19590776644286756	0.7490115298916752	0.2615550744208176	1278	310.8333333333332	967.1666666666667	166.75	147.24999999999997	0.17241082198862656	0.4737265415549599
Seq_1	Seq_2	Ka	Ks	Ka_Ks	EffectiveLen	AverageS-sites	AverageN-sites	cN	cS	pN	pS	Note
rna-XM_019003751.2	Msi_15A035390	0.4834725239538229	NaN	NaN	771	179.83333333333337	591.1666666666666	210.66666666666669	137.33333333333334	0.3563574851987596	0.7636700648748841	High Sequence Divergence Value (pS>=0.75)
rna-XM_018990205.2	Msi_15B010270	0.19590776644286756	0.7577964033894149	0.25852295625398325	1278	310.8333333333332	967.1666666666667	166.75	148.24999999999997	0.17241082198862656	0.4769436997319036
rna-XM_019003751.2	Msi_15B035690	0.4834725239538229	NaN	NaN	771	179.83333333333337	591.1666666666666	210.66666666666669	139.33333333333334	0.3563574851987596	0.7747914735866542	High Sequence Divergence Value (pS>=0.75)
rna-XM_019003751.2	Msi_05A004600	0.42402801491718056	3.94018610453005	0.10761624036734549	717	169.99999999999994	547	177.16666666666666	126.83333333333334	0.3238878732480195	0.7460784313725494
rna-XM_019003751.2	Msi_05B004790	0.389786391391689	NaN	NaN	702	166.33333333333326	535.6666666666667	162.83333333333331	127.16666666666667	0.30398257622899805	0.7645290581162328	High Sequence Divergence Value (pS>=0.75)
rna-XM_018990205.2	Msi_08A012650	0.201431045685939	0.8516948402589133	0.23650612421780604	1275	312.1666666666665	962.8333333333335	170.08333333333334	158.91666666666666	0.17664877964341352	0.5090763481046452
rna-XM_019003751.2	Msi_08A018290	0.46541725411855145	NaN	NaN	543	129.41666666666652	413.5833333333335	143.41666666666669	103.58333333333334	0.34676606890993344	0.8003863490019327	High Sequence Divergence Value (pS>=0.75)
rna-XM_018990205.2	Msi_08B011600	0.19181601090508477	0.8830322904704285	0.2172242317468326	1002	244.25000000000028	757.7499999999998	128.25	126.75	0.16925107225338176	0.5189355168884334
rna-XM_018983857.2	Msi_13A017180	0.20055285417306828	0.7443390696297865	0.26943749476003953	984	229.1666666666671	754.8333333333329	132.83333333333334	108.16666666666666	0.17597703687348212	0.47199999999999903
rna-XM_018983857.2	Msi_13B014430	0.20055285417306828	0.7443390696297865	0.26943749476003953	984	229.1666666666671	754.8333333333329	132.83333333333334	108.16666666666666	0.17597703687348212	0.47199999999999903
rna-XM_018983673.2	Msi_15A020060	0.5861737637239934	2.162194280334058	0.27110133860562696	744	167.25000000000006	576.7499999999999	234.58333333333331	118.41666666666666	0.4067331310504263	0.7080219232685597
rna-XM_018983673.2	Msi_15B020190	0.5859170788550182	2.0733565674947587	0.28259349503157727	744	167.0833333333334	576.9166666666665	234.58333333333331	117.41666666666666	0.4066156290625452	0.7027431421446381
rna-XM_018983857.2	Msi_16A018190	0.1954825831050316	0.698918896298116	0.27969280003791847	987	230.58333333333383	756.4166666666663	130.16666666666669	104.83333333333331	0.17208328742976767	0.45464401879291544
rna-XM_018983857.2	Msi_16B017510	0.19811047800787202	0.692609355457865	0.28603494371933025	987	230.75000000000045	756.2499999999995	131.66666666666669	104.33333333333331	0.1741046831955924	0.4521487901769582
rna-XM_018983673.2	Msi_17A015410	0.46195130965379005	1.9381772688026353	0.2383431676191176	633	145.41666666666669	487.5833333333333	168.16666666666669	100.83333333333334	0.3448983079815417	0.6934097421203438
rna-XM_018983673.2	Msi_17B014520	0.46575802185486953	1.8521642649446257	0.2514669085621271	633	145.41666666666669	487.5833333333333	169.16666666666669	99.83333333333334	0.34694923944624856	0.6865329512893983
rna-XM_018983673.2	Msi_02A007890	0.6580055299407196	2.464596038908018	0.2669831159155236	759	170.83333333333337	588.1666666666665	257.66666666666663	123.33333333333331	0.4380844431850383	0.7219512195121949
rna-XM_018983673.2	Msi_09A016510	0.42744439342706864	1.2361003717005272	0.34580071587473526	600	137.58333333333331	462.41666666666674	150.66666666666669	83.33333333333334	0.32582447287799604	0.605693519079346
rna-XM_018983673.2	Msi_09B015050	0.42744439342706864	1.2748603416662343	0.33528723065336047	600	137.58333333333331	462.41666666666674	150.66666666666669	84.33333333333334	0.32582447287799604	0.6129618413082981
rna-XM_018955691.2	Msi_10A004860	0.15318798029907701	0.9275494329495877	0.165153440730315	867	205.41666666666683	661.5833333333331	91.66666666666667	109.33333333333333	0.13855649326111605	0.532251521298174
rna-XM_018955691.2	Msi_10B004830	0.16625235309323155	0.9850501701491696	0.16877551837593752	870	206.08333333333348	663.9166666666665	99	112.99999999999999	0.14911509978661985	0.5483218762636469
rna-XM_018982321.2	Msi_13A001750	0.22825474653554317	0.6496493955333421	0.3513506640734316	1110	263.08333333333354	846.9166666666665	166.66666666666669	114.33333333333334	0.19679228574239896	0.4345898004434587
rna-XM_019003648.2	Msi_13A010760	0.22533016442737935	1.1000620799499692	0.20483404394561747	363	89.8333333333333	273.1666666666667	53.166666666666664	51.83333333333333	0.19463087248322145	0.5769944341372915
Seq_1	Seq_2	Ka	Ks	Ka_Ks	EffectiveLen	AverageS-sites	AverageN-sites	cN	cS	pN	pS	Note
rna-XM_018982321.2	Msi_13B001730	0.22825474653554317	0.6496493955333421	0.3513506640734316	1110	263.08333333333354	846.9166666666665	166.66666666666669	114.33333333333334	0.19679228574239896	0.4345898004434587
rna-XM_019003648.2	Msi_13B008870	0.24337866375140932	1.2571180946385265	0.19360047778278996	555	135.9999999999999	419.0000000000001	87.08333333333333	82.91666666666667	0.20783611774065228	0.6096813725490201
rna-XM_018982321.2	Msi_16A001840	0.22924491129249874	0.7287803871863604	0.314559660664794	1086	258.66666666666697	827.333333333333	163.41666666666666	120.58333333333334	0.19752215954875108	0.46617268041237064
rna-XM_019003648.2	Msi_16A011460	0.21960623113351685	1.1047528201137147	0.19878313694724245	522	125.41666666666654	396.5833333333335	75.5	72.5	0.19037612943895768	0.5780730897009972
rna-XM_018982321.2	Msi_16B001800	0.22499540081783143	0.7467324511406255	0.30130657971828256	1086	258.16666666666697	827.833333333333	160.91666666666666	122.08333333333334	0.19438292732031412	0.47288573273079354
rna-XM_019003648.2	Msi_16B010940	0.26193673225381037	1.035751553011811	0.2528953314065882	474	115.16666666666656	358.8333333333335	79.33333333333333	64.66666666666666	0.2210868555503947	0.5615050651230106
rna-XM_018955691.2	Msi_05A004600	0.15555267078737847	0.7582194842893993	0.2051552011132527	867	205.58333333333348	661.4166666666665	92.91666666666667	98.08333333333333	0.14048129016001012	0.47709768950141834
rna-XM_018955691.2	Msi_05B004790	0.15369460532090942	0.7449692316710094	0.20631000420804424	867	205.58333333333348	661.4166666666665	91.91666666666667	97.08333333333333	0.13896938389819835	0.4722334819618967
rna-XM_018968101.2	Msi_14A022140	0.29077535666172083	0.6571678044579508	0.44246744087160506	1074	265.0000000000002	808.9999999999998	195.00000000000003	116	0.24103831891223743	0.4377358490566034
rna-XM_018968101.2	Msi_14B021620	0.2926359351107689	0.656837364996615	0.4455226677189368	1074	265.0833333333336	808.9166666666664	196.00000000000003	116	0.24229937158751427	0.43759823954731175
rna-XM_018968101.2	Msi_06A021280	0.30778000073689615	0.8045691823813321	0.3825401313855212	1131	280	851	214.83333333333334	138.16666666666669	0.25244810027418724	0.49345238095238103
rna-XM_018968101.2	Msi_06B020800	0.30601078426874156	0.8045691823813321	0.38034117011917223	1131	280	851	213.83333333333334	138.16666666666669	0.25127301214257736	0.49345238095238103
rna-XM_035686480.1	Msi_10A004860	0.17661426368175406	0.8932294156683553	0.19772553454210098	870	205.9166666666668	664.0833333333333	104.5	107.5	0.157359769105283	0.5220558478348843
rna-XM_035686480.1	Msi_10B004830	0.18749453721983295	0.91710699431879	0.20444129025436167	873	206.9166666666668	666.0833333333333	110.5	109.5	0.16589515826348056	0.5291985501409582
rna-XM_018950911.2	Msi_13A010760	0.2632488644504454	0.9924271688645663	0.2652576155806252	348	84.49999999999996	263.5	58.5	46.5	0.222011385199241	0.5502958579881659
rna-XM_018971077.2	Msi_13A001750	0.24390649742922177	0.7424557000222348	0.3285131994028968	1101	261.33333333333366	839.6666666666663	174.83333333333331	123.16666666666666	0.20821754664549433	0.47130102040816263
rna-XM_018950911.2	Msi_13B008870	0.2716119643039791	1.1014446111380574	0.24659611709692653	540	131.49999999999986	408.5000000000001	93.08333333333333	75.91666666666666	0.22786617707058335	0.5773130544993669
rna-XM_018971077.2	Msi_13B001730	0.24390649742922177	0.7424557000222348	0.3285131994028968	1101	261.33333333333366	839.6666666666663	174.83333333333331	123.16666666666666	0.20821754664549433	0.47130102040816263
rna-XM_018950911.2	Msi_16A011460	0.2677846309293994	1.2430383062128936	0.21542749695723076	519	123.41666666666654	395.5833333333335	89.08333333333333	74.91666666666667	0.22519485991152297	0.6070222822417292
rna-XM_018971077.2	Msi_16A001840	0.25584985581935976	0.7018879437143017	0.36451666980548897	1077	257.4166666666671	819.583333333333	177.66666666666666	117.33333333333333	0.21677681748856134	0.4558109420524434
rna-XM_018950911.2	Msi_16B010940	0.28948397727236086	1.220009789151458	0.23728004467382424	462	110.4999999999999	351.5000000000001	84.41666666666666	66.58333333333334	0.24016121384542427	0.6025641025641032
rna-XM_018971077.2	Msi_16B001800	0.2454915694494089	0.7055292039448873	0.347953802729597	1077	256.25000000000045	820.7499999999995	171.83333333333331	117.16666666666666	0.20936135648289175	0.4572357723577227
rna-XM_035686480.1	Msi_05A004600	0.18008470269912324	0.7075208133995424	0.25452919446120664	867	205.4166666666668	661.5833333333333	105.91666666666666	94.08333333333334	0.1600957299407986	0.45801217038539527
rna-XM_035686480.1	Msi_05B004790	0.17816541818421425	0.69511956633976	0.2563090248234081	867	205.4166666666668	661.5833333333333	104.91666666666666	93.08333333333334	0.15858420455976824	0.45314401622718026

## Sheet: Malus sieversii and Manihot esc
Seq_1	Seq_2	Ka	Ks	Ka_Ks	EffectiveLen	AverageS-sites	AverageN-sites	cN	cS	pN	pS	Note
rnaManes.03G042500.1	Msi_15A020060	0.29586947316491635	1.4273822806757592	0.20728117279474997	795	179.41666666666669	615.5833333333333	150.5	114.5	0.2444835521862732	0.6381792847189967
rnaManes.03G065500.2	Msi_15A010430	0.22948847257821975	1.0478814556432012	0.21900232258367164	1275	310.5833333333331	964.4166666666669	190.66666666666669	175.33333333333331	0.19770154670353407	0.564529111886236
rnaManes.03G055200.1	Msi_15A020060	0.605071727300663	3.95474966892291	0.1529987427663042	549	129.99999999999991	419.0000000000001	174	97.00000000000001	0.4152744630071598	0.7461538461538467
rnaManes.03G055200.1	Msi_15A020450	0.4367686431958696	0.9038010710155137	0.48325749681300445	564	135.33333333333326	428.66666666666674	141.91666666666669	71.08333333333333	0.3310653188180404	0.5252463054187194
rnaManes.03G042500.1	Msi_15A020450	0.8103389874663376	1.811250714782774	0.44739194902872553	537	127.7499999999999	409.2500000000001	202.75	87.25000000000001	0.495418448381185	0.6829745596868891
rnaManes.03G042500.1	Msi_15B020190	0.29577130028652315	1.3946681980819968	0.21207287919325873	795	179.25000000000003	615.75	150.5	113.5	0.244417377182298	0.6331938633193862
rnaManes.03G065500.2	Msi_15B010270	0.22948847257821975	1.0349732847431348	0.22173371618493073	1275	310.5833333333331	964.4166666666669	190.66666666666669	174.33333333333331	0.19770154670353407	0.5613093640998126
rnaManes.03G055200.1	Msi_15B020570	0.4367686431958696	0.9038010710155137	0.48325749681300445	564	135.33333333333326	428.66666666666674	141.91666666666669	71.08333333333333	0.3310653188180404	0.5252463054187194
rnaManes.03G042500.1	Msi_15B020570	0.8103389874663376	1.811250714782774	0.44739194902872553	537	127.7499999999999	409.2500000000001	202.75	87.25000000000001	0.495418448381185	0.6829745596868891
rnaManes.03G042500.1	Msi_17A015410	0.4987397123140444	2.2329965003786443	0.22334997490120304	603	139.08333333333326	463.91666666666674	169	98.99999999999999	0.3642895634991916	0.7118034751348116
rnaManes.03G042500.1	Msi_17B014520	0.5029428756791025	1.9933544916480632	0.2523098012854101	603	139.08333333333326	463.91666666666674	170	96.99999999999999	0.3664451230465241	0.69742360695027
rnaManes.03G042500.1	Msi_02A007890	0.2906129558879176	1.2701387777091142	0.22880409683427005	801	183.25000000000006	617.75	148.83333333333331	112.16666666666667	0.24092809928503978	0.6120964074579353
rnaManes.03G055200.1	Msi_02A008780	0.43518246840417213	1.2630427740938601	0.3445508555451603	600	142.16666666666666	457.83333333333337	151.16666666666666	86.83333333333333	0.33017837641062975	0.6107854630715123
rnaManes.03G065500.2	Msi_08A012650	0.24399170345093946	1.101760297440313	0.22145624961962976	1272	311.7499999999998	960.2500000000002	200.00000000000003	179.99999999999997	0.20827909398594113	0.5773857257417806
rnaManes.03G065500.2	Msi_08B011600	0.23557575284696256	1.0642285403596408	0.2213582364248126	1008	246.25000000000023	761.7499999999998	154	140	0.20216606498194953	0.5685279187817254
rnaManes.03G042500.1	Msi_09A016510	0.48546946309298555	2.638139622509167	0.18401962464414584	561	128.2499999999999	432.7500000000001	154.66666666666666	93.33333333333333	0.3574041979587906	0.7277452891487985
rnaManes.03G042500.1	Msi_09B015050	0.48546946309298555	2.638139622509167	0.18401962464414584	561	128.2499999999999	432.7500000000001	154.66666666666666	93.33333333333333	0.3574041979587906	0.7277452891487985
rnaManes.04G147900.1	Msi_15A020060	0.439571746935399	2.140532667008525	0.2053562431960999	663	150.91666666666669	512.0833333333333	170.33333333333331	106.66666666666667	0.33262815296989423	0.7067918277194919
rnaManes.04G147900.1	Msi_15B020190	0.44113288162476116	2.354667194939428	0.18734404699433924	663	150.75000000000006	512.25	170.83333333333331	108.16666666666667	0.33349601431592646	0.7175234936428964
rnaManes.04G147900.1	Msi_17A015410	0.4089509313067289	1.437722134758671	0.2844436497288632	597	138.08333333333331	458.9166666666667	144.66666666666669	88.33333333333333	0.31523515525694573	0.63971031985516
rnaManes.04G147900.1	Msi_17B014520	0.4108327932454372	1.3672661941109332	0.3004775478359441	597	138.08333333333331	458.9166666666667	145.16666666666669	86.83333333333333	0.31632467768294903	0.6288473144236573
rnaManes.04G147900.1	Msi_02A007890	0.4714564945667806	2.3788381630007516	0.19818771276649966	684	159.00000000000009	524.9999999999999	183.74999999999997	114.24999999999999	0.35000000000000003	0.7185534591194964
rnaManes.04G147900.1	Msi_09A016510	0.41067960976715867	1.3641358047522698	0.30105478379532674	576	134.08333333333326	441.91666666666674	139.75	84.25	0.31623609277767295	0.6283405842137978
rnaManes.04G147900.1	Msi_09B015050	0.41067960976715867	1.3641358047522698	0.30105478379532674	576	134.08333333333326	441.91666666666674	139.75	84.25	0.31623609277767295	0.6283405842137978
rnaManes.05G081400.4	Msi_13A017180	0.42199511726489247	1.717999500567613	0.24563168797515292	981	231.66666666666714	749.3333333333328	241.83333333333334	156.16666666666666	0.3227313167259789	0.674100719424459
rnaManes.05G081400.4	Msi_13B014430	0.41990657027889783	1.7084894504854948	0.24577650752222943	981	232.00000000000045	748.9999999999995	240.83333333333334	156.16666666666666	0.3215398308856255	0.6731321839080446
rnaManes.05G189500.1	Msi_15A035390	0.5047981292814586	NaN	NaN	822	190.7500000000001	631.25	231.91666666666669	153.08333333333337	0.3673927392739274	0.8025338575797288	High Sequence Divergence Value (pS>=0.75)
rnaManes.05G189500.1	Msi_15B035690	0.4962469894129082	NaN	NaN	813	188.5833333333334	624.4166666666666	226.66666666666669	149.33333333333334	0.36300547177365544	0.7918692001767563	High Sequence Divergence Value (pS>=0.75)
Seq_1	Seq_2	Ka	Ks	Ka_Ks	EffectiveLen	AverageS-sites	AverageN-sites	cN	cS	pN	pS	Note
rnaManes.05G081400.4	Msi_16A018190	0.4063549045008795	1.688692335949569	0.24063288252704837	984	233.0833333333338	750.9166666666662	235.58333333333334	156.41666666666666	0.31372766618577314	0.6710761530210927
rnaManes.05G081400.4	Msi_16B017510	0.40991787076311964	1.6641704231914336	0.24631964674447634	984	233.25000000000045	750.7499999999995	237.08333333333334	155.91666666666666	0.315795315795316	0.6684530189353327
rnaManes.05G189500.1	Msi_08A018290	0.4644412598719596	NaN	NaN	528	123.41666666666652	404.5833333333335	140.08333333333337	106.91666666666669	0.3462409886714727	0.8663065496286305	High Sequence Divergence Value (pS>=0.75)
rnaManes.06G004000.1	Msi_13A001750	0.45214757668503364	1.1267542147765521	0.40128323529253407	1101	263.4166666666669	837.583333333333	284.41666666666663	153.58333333333331	0.3395682021689385	0.583043340714963
rnaManes.06G004000.1	Msi_13B001730	0.45214757668503364	1.1267542147765521	0.40128323529253407	1101	263.4166666666669	837.583333333333	284.41666666666663	153.58333333333331	0.3395682021689385	0.583043340714963
rnaManes.06G004000.1	Msi_14A022140	0.307028596620875	0.9958521747586586	0.3083074018443373	1089	266.0833333333335	822.9166666666665	207.33333333333334	146.66666666666666	0.25194936708860766	0.5512057626056996
rnaManes.06G004000.1	Msi_14B021620	0.30889945707268635	0.9952013742702495	0.3103888972211205	1089	266.16666666666686	822.8333333333331	208.33333333333334	146.66666666666666	0.25319019647559254	0.5510331872260484
rnaManes.06G004000.1	Msi_06A021280	0.32178296492636016	0.9632833686578041	0.33404808532583524	1143	281.1666666666665	861.8333333333335	225.49999999999997	152.5	0.2616515180816089	0.5423829282750448
rnaManes.06G004000.1	Msi_06B020800	0.3200030768171932	0.9632833686578041	0.3322003547752217	1143	281.1666666666665	861.8333333333335	224.49999999999997	152.5	0.2604912009282536	0.5423829282750448
rnaManes.07G041300.8	Msi_10A004860	0.2340040475900646	1.0451130545881306	0.22390309504102734	837	197.75000000000014	639.2499999999998	128.5	111.49999999999999	0.20101681658193202	0.5638432364096077
rnaManes.07G041300.8	Msi_10B004830	0.2362025536243885	1.1113924257302839	0.2125284896279389	840	198.4166666666668	641.5833333333333	130	114.99999999999999	0.2026237173658917	0.5795884082318349
rnaManes.07G041300.8	Msi_05A004600	0.23820281423762257	1.0058311594221372	0.23682186816967682	840	198.9166666666668	641.0833333333333	130.83333333333331	110.16666666666667	0.20408163265306123	0.5538332635106825
rnaManes.07G041300.8	Msi_05B004790	0.23606288530563013	0.9868528141787862	0.23920779463153366	840	198.9166666666668	641.0833333333333	129.83333333333331	109.16666666666667	0.20252177304042634	0.5488060326770001
rnaManes.08G102800.1	Msi_13A010760	0.2528463438357983	NaN	NaN	357	85.99999999999997	271	58.166666666666664	65.83333333333334	0.2146371463714637	0.7655038759689926	High Sequence Divergence Value (pS>=0.75)
rnaManes.08G102800.1	Msi_13B008870	0.29557815430480594	2.114793943192499	0.1397668814289303	543	130.91666666666657	412.0833333333334	100.66666666666666	92.33333333333334	0.2442871587462082	0.7052832590706563
rnaManes.08G102800.1	Msi_16A011460	0.3292864227979612	3.310370192729132	0.09947117803356344	519	121.58333333333321	397.4166666666668	105.91666666666667	90.08333333333333	0.26651289578527987	0.7409184372858129
rnaManes.08G102800.1	Msi_16B010940	0.3629668075904924	NaN	NaN	468	110.33333333333324	357.66666666666674	102.91666666666667	84.08333333333333	0.287744641192917	0.7620845921450157	High Sequence Divergence Value (pS>=0.75)
rnaManes.09G186200.1	Msi_13A010760	0.2740747342860444	1.8772066947655264	0.14600136205047887	363	88.5833333333333	274.4166666666667	63	61	0.2295778924992408	0.6886171213546569
rnaManes.09G186200.1	Msi_13B008870	0.30304323625521334	1.5145032132076004	0.2000941520707581	546	131.83333333333326	414.16666666666674	103.25	85.75	0.24929577464788727	0.6504424778761065
rnaManes.09G186200.1	Msi_16A011460	0.2889708035373468	1.7866022095495513	0.16174322520859516	513	122.41666666666656	390.5833333333334	93.66666666666666	83.33333333333334	0.23981224663964149	0.680735194009531
rnaManes.09G186200.1	Msi_16B010940	0.36958451953274774	2.137869293748438	0.1728751709066067	492	116.74999999999989	375.2500000000001	109.5	82.5	0.29180546302465016	0.7066381156316923
rnaManes.10G097400.1	Msi_10A004860	0.22552557226763437	1.3957369472247882	0.1615817168959078	864	206.83333333333348	657.1666666666665	128	131	0.19477555161044893	0.633360193392425
rnaManes.10G097400.1	Msi_10B004830	0.22668826517667687	1.3739837000896618	0.16498613859966746	864	207.1666666666668	656.8333333333333	128.5	130.5	0.1956356254757676	0.6299275945293641
rnaManes.10G097400.1	Msi_15A035390	0.3756532076641944	3.584135951328533	0.10480997729032876	855	201.5833333333335	653.4166666666665	193.08333333333331	149.91666666666666	0.2954980232113251	0.7436957420421655
rnaManes.10G097400.1	Msi_05A004600	0.23434869873078373	1.1256503408595173	0.2081896040220102	864	207.33333333333348	656.6666666666665	132.16666666666666	120.83333333333333	0.20126903553299497	0.5827974276527327
rnaManes.10G097400.1	Msi_05B004790	0.23227017546049628	1.1043218893691173	0.21032832700000972	864	207.33333333333348	656.6666666666665	131.16666666666666	119.83333333333333	0.19974619289340104	0.5779742765273308
rnaManes.11G016700.1	Msi_15A020060	0.4158825211634798	NaN	NaN	723	165.41666666666674	557.5833333333333	178	126	0.31923479300552987	0.7617128463476067	High Sequence Divergence Value (pS>=0.75)
rnaManes.11G016700.1	Msi_15B020190	0.4172785446402673	NaN	NaN	723	165.25000000000006	557.75	178.5	125.5	0.32003585835948006	0.7594553706505293	High Sequence Divergence Value (pS>=0.75)
Seq_1	Seq_2	Ka	Ks	Ka_Ks	EffectiveLen	AverageS-sites	AverageN-sites	cN	cS	pN	pS	Note
rnaManes.11G016700.1	Msi_17A015410	0.4535656486191167	1.48743427550368	0.3049315563644174	618	142.5	475.5	161.83333333333334	92.16666666666667	0.3403434980722047	0.6467836257309942
rnaManes.11G016700.1	Msi_17B014520	0.4554932573049666	1.4623623030167843	0.31147770724485	618	142.5	475.5	162.33333333333334	91.66666666666667	0.3413950227830354	0.6432748538011697
rnaManes.11G016700.1	Msi_02A007890	0.461829920293949	NaN	NaN	723	165.00000000000006	558	192.41666666666669	126.58333333333333	0.3448327359617683	0.7671717171717168	High Sequence Divergence Value (pS>=0.75)
rnaManes.11G016700.1	Msi_09A016510	0.4367612056443731	1.320238457544928	0.33081993873785487	588	135.66666666666663	452.33333333333337	149.75000000000003	84.25000000000001	0.33106116433308774	0.6210073710073712
rnaManes.11G016700.1	Msi_09B015050	0.4367612056443731	1.411259100298129	0.309483358195605	588	135.66666666666663	452.33333333333337	149.75000000000003	86.25000000000001	0.33106116433308774	0.635749385749386
rnaManes.14G172400.28	Msi_14A022140	0.3090881885007508	0.8875843032115245	0.3482353027001318	975	239.75000000000023	735.2499999999998	186.25	124.75	0.25331519891193477	0.520333680917622
rnaManes.14G172400.28	Msi_14B021620	0.31118845735912887	0.8869941235803898	0.35083485796163266	975	239.83333333333354	735.1666666666664	187.25	124.75	0.2547041487191114	0.5201528839471851
rnaManes.14G172400.28	Msi_06A021280	0.33094297205496204	0.9363739272816809	0.3534303576944934	1017	250.25000000000023	766.7499999999998	205.16666666666666	133.83333333333331	0.26757961091185745	0.5347985347985342
rnaManes.14G172400.28	Msi_06B020800	0.32891811003420623	0.9363739272816809	0.3512679074577231	1017	250.25000000000023	766.7499999999998	204.16666666666666	133.83333333333331	0.2662754048472993	0.5347985347985342
rnaManes.15G122700.3	Msi_10A023420	0.37839551265237115	1.3523117152937403	0.2798138242632754	354	81.41666666666666	272.58333333333337	81	51	0.2971568327728523	0.6264073694984648
rnaManes.15G122700.3	Msi_10B022200	0.37175536405904125	1.3681037076282734	0.27173039732748877	354	81.08333333333331	272.9166666666667	80	51	0.29312977099236637	0.628982528263104
rnaManes.15G133000.5	Msi_13A001750	0.30453164825193113	0.863315654004702	0.352746584449484	1134	267.3333333333336	866.6666666666664	216.9166666666667	137.08333333333331	0.2502884615384617	0.5127805486284284
rnaManes.15G133000.5	Msi_13B001730	0.30453164825193113	0.863315654004702	0.352746584449484	1134	267.3333333333336	866.6666666666664	216.9166666666667	137.08333333333331	0.2502884615384617	0.5127805486284284
rnaManes.15G133000.5	Msi_14A022140	0.4888914529320013	1.150878062555235	0.4247986549040138	1101	264.16666666666686	836.833333333333	300.58333333333337	155.41666666666669	0.359191396136228	0.5883280757097789
rnaManes.15G133000.5	Msi_14B021620	0.4889601069536193	1.1500178596406403	0.42517609866198985	1101	264.2500000000002	836.7499999999998	300.58333333333337	155.41666666666669	0.35922716860870446	0.5881425417849254
rnaManes.15G133000.5	Msi_16A001840	0.316140923180701	0.8534601182222938	0.3704226084274489	1119	263.5833333333336	855.4166666666664	220.66666666666669	134.33333333333334	0.25796395518753057	0.5096427442301608
rnaManes.15G133000.5	Msi_16B001800	0.29952307927896643	0.8457489995480982	0.3541512664383972	1113	261.9166666666669	851.0833333333331	210.16666666666669	132.83333333333334	0.24694017428767265	0.5071587655106582
rnaManes.15G122700.3	Msi_05A026330	0.3734076321506058	1.3252451013196844	0.28176495938658064	363	83.08333333333329	279.91666666666674	82.33333333333333	51.666666666666664	0.29413515927359324	0.6218655967903715
rnaManes.15G122700.3	Msi_05B026530	0.3734076321506058	1.3992270034077876	0.2668670853558282	363	83.08333333333329	279.91666666666674	82.33333333333333	52.666666666666664	0.29413515927359324	0.6339017051153464
rnaManes.15G133000.5	Msi_06A021280	0.48360178373596213	1.2175056132023188	0.39720702598157115	1161	281.66666666666674	879.3333333333333	313.4166666666667	169.58333333333337	0.35642532221379836	0.6020710059171598
rnaManes.15G133000.5	Msi_06B020800	0.48143780050831997	1.2175056132023188	0.39542963522117014	1161	281.66666666666674	879.3333333333333	312.4166666666667	169.58333333333337	0.3552880970432146	0.6020710059171598
rnaManes.16G088300.1	Msi_15A020060	0.7167860673473505	NaN	NaN	576	138.74999999999994	437.25000000000006	201.83333333333334	105.16666666666667	0.461597103106537	0.7579579579579583	High Sequence Divergence Value (pS>=0.75)
rnaManes.16G093500.1	Msi_15A020450	0.8183334498942834	3.397549682180136	0.24085989211176922	552	131.41666666666663	420.58333333333337	209.5	97.5	0.49811769367941344	0.7419150285351936
rnaManes.16G088300.1	Msi_15A020450	0.3961907879591767	0.906789784290875	0.4369158043272451	615	149.83333333333334	465.16666666666663	143.16666666666669	78.83333333333333	0.3077749910426371	0.5261401557285873
rnaManes.16G093500.1	Msi_15A020060	0.2859328053896517	1.4564473047268887	0.1963221082298405	798	181.08333333333334	616.9166666666666	146.66666666666669	116.33333333333333	0.23774145616641906	0.6424298205246203
rnaManes.16G067800.1	Msi_15A010430	0.2557973469877532	1.0538421735523373	0.2427283263161696	1284	311.24999999999983	972.7500000000002	210.83333333333334	176.16666666666666	0.21673948427996226	0.565997322623829
rnaManes.16G088300.1	Msi_15B020190	0.7407414135615946	NaN	NaN	603	145.66666666666669	457.3333333333333	215.25	109.75	0.47066326530612246	0.7534324942791761	High Sequence Divergence Value (pS>=0.75)
rnaManes.16G093500.1	Msi_15B020570	0.8183334498942834	3.397549682180136	0.24085989211176922	552	131.41666666666663	420.58333333333337	209.5	97.5	0.49811769367941344	0.7419150285351936
Seq_1	Seq_2	Ka	Ks	Ka_Ks	EffectiveLen	AverageS-sites	AverageN-sites	cN	cS	pN	pS	Note
rnaManes.16G088300.1	Msi_15B020570	0.3961907879591767	0.906789784290875	0.4369158043272451	615	149.83333333333334	465.16666666666663	143.16666666666669	78.83333333333333	0.3077749910426371	0.5261401557285873
rnaManes.16G093500.1	Msi_15B020190	0.2858387995817325	1.4228016048777137	0.2008985642142986	798	180.91666666666669	617.0833333333333	146.66666666666669	115.33333333333334	0.23767724510465907	0.6374942422846614
rnaManes.16G067800.1	Msi_15B010270	0.2557973469877532	1.0408595197748016	0.24575587975896787	1284	311.24999999999983	972.7500000000002	210.83333333333334	175.16666666666666	0.21673948427996226	0.5627844712182064
rnaManes.16G093500.1	Msi_17A015410	0.5353303036423913	2.2763037660855225	0.23517524840851076	618	140.41666666666663	477.58333333333337	182.75000000000003	100.25000000000001	0.382655731983947	0.7139465875370923
rnaManes.16G093500.1	Msi_17B014520	0.5396175607615615	2.0265997680555943	0.2662674541206	618	140.41666666666663	477.58333333333337	183.75000000000003	98.25000000000001	0.38474960739835984	0.6997032640949558
rnaManes.16G088300.1	Msi_02A007890	0.6478329532619299	1.6268274122631134	0.3982186115002304	564	140.24999999999994	423.75	183.83333333333331	93.16666666666666	0.4338249754178957	0.6642899584076056
rnaManes.16G093500.1	Msi_02A007890	0.2753748663623975	1.4013782381394915	0.1965028847086942	804	185.00000000000006	619	142.66666666666666	117.33333333333333	0.23047926763597198	0.634234234234234
rnaManes.16G088300.1	Msi_02A008780	0.39535586013447127	1.1664846895649768	0.33892931786521213	621	151.83333333333331	469.1666666666667	144.16666666666666	89.83333333333333	0.3072824156305506	0.5916575192096598
rnaManes.16G067800.1	Msi_08A012650	0.2415878126035949	1.089040270891843	0.2218355179884693	1248	305.0833333333332	942.9166666666667	194.75	175.25	0.20653999116217409	0.574433214968588
rnaManes.16G067800.1	Msi_08B011600	0.22545332745784682	1.1894974845414512	0.1895366155774248	981	238.91666666666697	742.083333333333	144.5	142.5	0.19472206625491306	0.5964422741541674
rnaManes.16G093500.1	Msi_09A016510	0.535784159620931	2.3365113677190337	0.2293094598311234	594	136.49999999999994	457.5000000000001	175.16666666666669	97.83333333333334	0.3828779599271402	0.7167277167277171
rnaManes.16G088300.1	Msi_09A016510	0.6571333871054807	2.1595563398241797	0.30429092077263487	435	105.83333333333324	329.16666666666674	144.0833333333333	74.91666666666666	0.4377215189873415	0.707874015748032
rnaManes.16G093500.1	Msi_09B015050	0.535784159620931	2.3365113677190337	0.2293094598311234	594	136.49999999999994	457.5000000000001	175.16666666666669	97.83333333333334	0.3828779599271402	0.7167277167277171
rnaManes.16G088300.1	Msi_09B015050	0.6571333871054807	2.3500475098231672	0.27962557538035804	435	105.83333333333324	329.16666666666674	144.0833333333333	75.91666666666667	0.4377215189873415	0.7173228346456699
rnaManes.17G071600.1	Msi_10A023420	0.4090892258066686	1.4726093386307855	0.2777988805822968	348	79.75	268.25	84.58333333333333	51.416666666666664	0.3153153153153153	0.644723092998955
rnaManes.17G071600.1	Msi_10B022200	0.4020233813552938	1.4921397242527097	0.2694274368686447	348	79.41666666666666	268.58333333333337	83.58333333333333	51.416666666666664	0.3112007446478436	0.6474291710388248
rnaManes.17G082100.1	Msi_13A001750	0.28965382981907345	0.8526377268168275	0.3397150052231971	1089	257.66666666666697	831.333333333333	199.75	131.24999999999997	0.2402766639935847	0.5093790426908142
rnaManes.17G082100.1	Msi_13B001730	0.28965382981907345	0.8526377268168275	0.3397150052231971	1089	257.66666666666697	831.333333333333	199.75	131.24999999999997	0.2402766639935847	0.5093790426908142
rnaManes.17G082100.1	Msi_16A001840	0.3044844946881199	0.8716103745439255	0.34933555586398674	1065	254.5000000000003	810.4999999999998	202.83333333333337	131.16666666666666	0.25025704297758594	0.5153896529142102
rnaManes.17G082100.1	Msi_16B001800	0.3000577497851849	0.879577683432839	0.3411384297679218	1074	256.50000000000034	817.4999999999998	202.16666666666669	132.83333333333334	0.2472986748216107	0.5178687459389207
rnaManes.17G071600.1	Msi_05A026330	0.36336097630943603	1.554518070767625	0.23374509640148955	345	77.91666666666666	267.08333333333337	76.91666666666666	51.08333333333333	0.28798751950077994	0.6556149732620321
rnaManes.17G071600.1	Msi_05B026530	0.36336097630943603	1.554518070767625	0.23374509640148955	345	77.91666666666666	267.08333333333337	76.91666666666666	51.08333333333333	0.28798751950077994	0.6556149732620321
rnaManes.17G082100.1	Msi_06A021280	0.48385897779695586	1.1611472580875057	0.41670767805446735	1095	267.41666666666674	827.5833333333333	295.08333333333326	157.91666666666663	0.3565602658342563	0.590526643814272
rnaManes.17G082100.1	Msi_06B020800	0.48385897779695586	1.1611472580875057	0.41670767805446735	1095	267.41666666666674	827.5833333333333	295.08333333333326	157.91666666666663	0.3565602658342563	0.590526643814272
rnaManes.18G056400.2	Msi_10A004860	0.4152286725932488	2.1402808301434297	0.1940066306931425	768	180.75	587.25	187.25	127.75000000000001	0.3188590889740315	0.706777316735823
rnaManes.18G056400.2	Msi_10B004830	0.41621673366657796	2.2071775142467844	0.18857419984573148	768	180.75	587.25	187.58333333333331	128.41666666666669	0.31942670639988646	0.7104656523743662
rnaManes.18G056400.2	Msi_15A035390	0.5045916324975319	NaN	NaN	780	180.33333333333337	599.6666666666666	220.24999999999997	143.75	0.36728738187882154	0.7971349353049906	High Sequence Divergence Value (pS>=0.75)
rnaManes.18G056400.2	Msi_15B035690	0.5054090712705511	NaN	NaN	780	180.33333333333337	599.6666666666666	220.49999999999997	143.5	0.367704280155642	0.7957486136783732	High Sequence Divergence Value (pS>=0.75)
rnaManes.18G056400.2	Msi_05A004600	0.44921881546166303	2.2019602356320664	0.20400859570141877	795	188.91666666666666	606.0833333333333	204.83333333333334	134.16666666666666	0.3379623264127596	0.710189677988531
rnaManes.18G056400.2	Msi_05B004790	0.4370962305036583	2.1985628933544583	0.1988099734716975	786	186.5	599.5	198.58333333333334	132.41666666666666	0.331248262440923	0.7100089365504915
rnaManes.18G056400.2	Msi_08A018290	0.46993981053120437	NaN	NaN	537	125.33333333333317	411.66666666666686	143.75	103.24999999999999	0.34919028340080954	0.8238031914893627	High Sequence Divergence Value (pS>=0.75)
