# Supplementary material for: Genome-wide identification and characterization of the MsTIFY gene family in Malus sieversii and their response to abiotic stresses
Source: Front Plant Sci. 2026 Jun 15;17:1830560. doi: 10.3389/fpls.2026.1830560 (PMC13311054; doi:10.3389/fpls.2026.1830560)
Supplement: Supplementary file 10 [file Table10.xlsx]

## Sheet: Cold stress
	A260/A280	A260/A230		ng/μL
CK1	1.94	2.03		220.45
CK2	2.03	2.19		358.27
CK3	1.98	2.23		211.36
T3h1	2.07	2.15		254.21
T3h2	1.91	2.14		361.42
T3h3	2.05	2.19		318.66
T6h1	1.96	2.09		343.85
T6h2	2.01	2.15		238.92
T6h3	1.93	2.17		315.78
T12h1	2.09	2.11		289.14
T12h2	1.97	2.02		297.03
T12h3	2.04	2.24		339.67

## Sheet: Salt stress
	A260/A280	A260/A230		ng/μL
LCK6h1	1.92	2.08		234.55
LCK6h2	2.08	2.06		201.99
LCK6h3	1.95	2.18		259.37
LNa6h1	2	2.1		309.58
LNa6h2	1.99	2.09		268.92
LNa6h3	2.06	2.05		332.5
LNa48h1	1.9	2.18		364.15
LNa48h2	2.1	2.2		200
LNa48h3	1.94	2.17		302.8
RCK1	2.02	2.13		356.4
RCK2	1.97	2.25		367.01
RCK3	2.05	2.02		350.74
RNa48h1	1.93	2.14		349.31
RNa48h2	2.09	2.16		246.88
RNa48h3	1.96	2.06		279.46

## Sheet: Drought stress
	A260/A280	A260/A230		ng/μL
LCK1	2.01	2.1		325.94
LCK2	1.98	2.03		347.19
LCK3	2.07	2		292.75
LPE1	1.91	2.12		282.49
LPE2	2.03	2.2		266.3
LPE3	1.95	2.07		205.63
RCK1	2	2.08		370.2
RCK2	1.99	2.12		308.79
RCK3	2.06	2.01		287.13
RPE1	1.92	2.11		273.08
RPE2	2.08	2.16		226.14
RPE3	1.9	2.07		330.26
